# Supplementary material for: Tumor suppressor genotype influences the extent and mode of immunosurveillance in lung cancer
Source: Nat Commun. 2026 Jun 15;17:7534. doi: 10.1038/s41467-026-74023-x (PMC13408662; doi:10.1038/s41467-026-74023-x)
Supplement: Supplementary file 4 — Source Data [file 41467_2026_74023_MOESM4_ESM.zip]

Archive with 4 entries (4 files):
- Source Data Adler and Xu, et al..xlsx
- __MACOSX/._Source Data Adler and Xu, et al..xlsx
- Fig. 5F Source Data.xlsx
- __MACOSX/._Fig. 5F Source Data.xlsx
