# Supplementary material for: Tumor suppressor genotype influences the extent and mode of immunosurveillance in lung cancer
Source: Nat Commun. 2026 Jun 15;17:7534. doi: 10.1038/s41467-026-74023-x (PMC13408662; doi:10.1038/s41467-026-74023-x)
Supplement: Supplementary file 4 — Source Data [file 41467_2026_74023_MOESM4_ESM.zip › Source Data Adler and Xu, et al..xlsx]

## Sheet: Fig. 1D
Lenti:Cre				Lenti:mCh/Cre				Lenti:mCh-SIIN/Cre
8 week	12 week	16 week		8 week	12 week	16 week		8 week	12 week	16 week
25457.2	249697	118480		82715	11106	832113		2799.75	10763.4	15574.8
47493	260617	4845.72		45921.8	6813.38	6387.54		6113.44	156008	2276.02
38765.8	101545	86948.9		38046.2	31130.1	42965.4		22539.9	35941.5	24091.5
7116.85	6989.58	77644.1		34864.7	23905.6	4561.83		10376.7	78182.5	62999.3
9608.23	61124.6	32040.5		16651.7	37762.4	7528		8888.71	46518.9	9666.97
11404.6	17346.7	69783.3		7596.52	26700.4	89386.4		7890.2	15687.4	129366
10944.5	7151.11	74438.1		14938.5	19343.7	29710.6		4184.94	62730	17767.6
18991.3	8178.99	26000.5		6304.33	13191.1	3225.59		6338.59	5423.29	172860
54756.6	62676.2	39661.5		5389.03	59470.2	46009.9		3020.01	17361.4	35589.1
17395.6	9167.71	52593.2		14958.1	49979.4	45212		26563.4	68926.7	3905.94
24698.5	53865.8	15746.1		18301.2	72260	3450.74		4228.99	9079.61	64237.6
48099.9	76371.5	439424		25041.1	119043	3548.63		1957.87	12887.7	23621.7
3078.75	8898.5	62064.4		13602.3	32202	17924.3		5956.81	26372.5	4958.3
4033.21	42001.1	10783		25667.6	1.20895e+06	6544.17		3347.95	1904.03	98353.4
7611.21	53523.2	40650.2		10327.7	12461.8	57473.2		8482.46	19843	31702.8
9084.5	97310.9	8751.66		15109.8	18624.2	14434.4		13010	8311.14	13582.7
7107.06	167031	56494.2		8629.3	9241.13	25413.1		14179.8	8115.36	27503.1
6441.38	2197.71	24047.5		5648.45	27889.8	4532.46		19426.9	7102.16	5070.87
17674.6	12045.8	1.00429e+06		10132	32128.6	7929.36		48608.9	108412	181298
6563.75	19725.5	259486		7170.69	82910.8	46000.1		4791.88	63581.7	23900.7
35075.2	8159.41	21830.2		13871.5	40826.4	4238.78		7983.2	10743.8	10440.3
98534.5	17121.5	233417		4645.04	2148.76	24771.9		2153.65	15702.1	3553.53
9285.18	10371.8	6622.48		19299.7	8751.66	3152.17		2236.86	8360.09	392224
5501.61	6416.91	72529.2		7444.79	62671.3	40870.5		5707.18	9015.98	28384.2
37263.1	11605.3	361241		9348.81	3000.43	10866.2		4096.84	26245.2	3396.9
25824.3	8688.03	64663.4		42838.1	2966.17	12628.2		2119.39	7875.52	7214.74
7528	16813.2	13646.3		66043.7	76244.2	88402.6		3426.27	2417.97	9314.55
48932	31066.5	51017.1		7855.94	76562.4	6779.11		5134.51	72441.1	304008
13303.7	51090.5	172948		11257.7	137026	18991.3		6475.64	42236.1	5149.19
3827.63	17013.9	43851.3		39123.1	5472.24	87795.6		3196.22	1928.5	17150.9
14077.1	52025.4	6279.86		38858.8	4610.78	12946.4		1801.24	5780.6	22256
3617.16	13484.8	93791.6		7885.31	19936	89053.6		4282.83	4855.51	25770.4
29720.4	21869.4	23807.7		7337.11	13112.8	6813.38		2765.49	9813.81	4233.89
21561	77781.1	20293.3		26558.5	44189.1	4444.36		3078.75	18614.4	6877.01
2359.23	7004.27	182272		33783	48540.4	5805.07		5614.18	15383.9	39176.9
10141.7	26509.5	42343.8		21189	15070.7	51526.2		4258.36	2794.85	89029.1
8541.19	8829.98	171671		12843.6	10122.2	58119.3		20513.5	8795.72	7899.99
13866.6	15339.9	24253.1		5829.55	50327	133541		15413.3	10734	51829.6
22119	12745.7	80943.1		37037.9	49690.7	172121		6314.12	8546.09	17699.1
3440.95	3636.74	65148		146625	14904.3	5971.49		27145.8	9622.91	4424.78
6162.39	9084.5	2266.23		20988.3	23704.9	45305		7170.69	26152.2	59710
3387.11	19559.1	4640.14		184123	20185.6	78270.6		9290.08	19040.3	31771.3
8472.67	187632	5643.55		14458.8	76963.7	59181.4		54130.1	73606	376723
24546.8	194543	2834.01		32691.5	63953.7	11257.7		8922.98	47992.2	20983.4
25251.6	469648	806945		27938.8	7381.16	12843.6		3739.53	2931.91	98794
4170.26	25750.8	9916.59		35819.2	7645.47	25153.7		5217.71	11350.7	95827.8
12197.5	27229	3529.05		26396.9	35173.1	17077.5		60547	87658.6	14870
32392.9	12647.8	44825.4		56229.9	8423.72	10024.3		73787.1	20337.3	7782.52
9397.76	19617.8	142728		14527.4	11208.8	91559.6		159405	4703.77	6695.9
5330.29	51731.7	10034.1		123062	61760.9	76278.5		34512.3	231381	90066.8
10758.5	66626.2	37997.3		43552.7	17846	26734.7		22863	8580.35	140413
7464.37	5575.03	64976.7		118417	66503.8	21996.6		36989	39739.8	73650.1
4145.78	14067.3	7851.05		162058	85539.2	47708.3		55623	28330.3	6881.9
10254.3	4713.56	18541		20420.5	8575.46	40116.7		5398.82	15080.5	50885
8374.77	11693.4	42706		23274.1	28756.2	29744.9		8316.04	21937.9	5565.24
12740.8	12324.8	35530.4		131324	30371.4	3416.48		21561	28482.1	4287.73
10269	5124.72	11571		24478.2	3328.37	22344.2		46323.1	4199.62	13186.2
	7283.26	17376.1		16867	327585	27605.9		6260.28	288423	33499.1
11047.3	5814.86	5207.93		39172	43626.2	62103.5		58540.2	175528	9926.38
27385.7	11473.1	22828.7		20200.3	65133.3	90154.9		23949.6	21952.6	168083
7841.26	20298.2	36215.6		8683.14	45799.4	9192.18		17028.5	92479.8	108319
7586.73	11991.9	117775		16025.1	16886.6	28305.9		7018.95	39172	8634.19
15638.5	147731	6828.06		38711.9	156091	3896.15		13054.1	13005.1	4997.45
19980	2021.5	360600		52133.1	11331.2	8619.51		3480.11	43797.5	7934.25
16044.7	4038.1	39504.9		22897.3	4493.3	12099.6		16832.8	17469.1	202243
35892.6	30415.5	6367.96		52226.1	4757.62	7209.84		41908.1	4277.94	37140.7
53533	39382.5	11282.2		14796.6	7596.52	9412.44		33954.3	40244	88476
53224.6	16622.3	13171.5		25599.1	102881	13695.3		9290.08	8286.67	19010.9
17909.6	10039	224939		12828.9	36935.2	22838.5		6323.91	2457.12	31007.7
16710.4	34434	9089.4		20273.7	143526	4243.68		62362.9	2858.49	2501.17
12824	28599.5	102548		62632.2	155352	17420.1		42754.9	3690.58	3157.06
2961.27	40713.8	15158.8		20107.3	586919	18624.2		28932.4	10171.1	6343.49
6235.81	85588.1	54551.1		60042.9	19999.6	8751.66		25334.8	13024.7	6544.17
15623.8	8433.51	12574.4		93938.4	28198.2	151999		13949.8	31360.1	2266.23
7493.73	3822.73	16142.6		50953.5	32109	22074.9		42094.1	9427.13	14943.4
16113.2	45858.1	8007.67		121515	50322.1	4331.78		50987.7	7552.47	35207.3
8350.3	8663.56	60096.7		112010	15888.1	68740.7		53214.8	110282	2236.86
26196.3	4571.62	309142		33934.7	112112	12212.2		19823.4	12437.3	3181.53
7537.79	52495.3	40948.8		246202	24781.7	13230.3		107560	3122.8	3573.11
8154.51	10964.1	13147.1		91926.7	26377.4	9294.97		78407.7	9226.45	2643.12
67673.7	35731.1	35873		27155.6	18340.3	32094.3		42671.7	3915.73	35315
15344.8	6500.12	49196.3		55544.7	11287.1	23049		75270.2	43180.8	11458.4
12329.7	7684.63	6798.69		37214.2	11717.8	4757.62		63821.6	2466.91	15222.4
6930.85	3078.75	88921.4			16265	62118.2		46577.6	4082.15	14928.7
15481.8	4733.14	63586.6		111652	6823.17	10787.8		66660.5	44208.6	5937.23
29999.4	1458.61	346474		44634.5	19373.1	51609.4		81388.5	154926	11987
28981.3	7361.58	225018		36974.3	19040.3	34522.1		61697.3	7077.69	6333.7
8306.25	21884.1	87922.9		184764	17728.5	11492.7		125627	66601.7	25290.7
15457.4	158817	122763		6965.11	41776	57179.5		25838.9	79464.9	4522.67
35550	85059.5	521409		94897.8	29637.2	8443.3		51624.1	23298.6	11918.5
9637.6	23425.9	110228		6514.8	77991.6	26656.4		72744.5	165332	33964.1
7743.36	10043.9	103556		18413.7	14884.7	34894.1		46812.6	106180	9848.07
36284.2	5110.03	20366.7		160403	52495.3	11296.9		5947.02	9231.34	3436.06
8516.72	9823.6	87942.5		7273.47	95685.8	19196.9		5163.87	12354.1	16651.7
40723.6	22931.5	25608.9		187045	13225.4	76621.1		20660.4	98740.1	9833.39
20420.5	20009.4	210319		101231	10528.4	8257.3		5589.71	61119.7	20396.1
5364.55	13856.8	389469		30767.9	7621	37507.8		14938.5	72490	3401.79
14874.9	4777.19	265893		11252.8	1492.87	4082.15		151128	31595.1	18286.5
9755.07	19216.5	43733.8		5168.77	8413.93	6798.69		107653	6035.12	13641.4
55221.6	26357.8	61555.3		114618	55177.6	11923.4		29632.3	141945	4948.51
10004.7	9201.97	178949		6191.75	124408	11355.6		12863.2	75084.2	54771.3
9348.81	30293.1	63660		50973.1	3994.05	15697.2		41501.9	34624.9	5168.77
10939.6	59832.4	101927		65662	48883	9852.96		12060.5	3930.42	18408.8
19348.6	20611.4	56616.6		50258.4	17591.4	9383.08			57610.2	10381.6
72005.4	17811.7	220833		33151.6	26245.2	5526.08		45642.8	56646	10190.7
6661.64	17190.1	103341		67737.3	60351.2	4972.98		43082.9	113688	6172.17
11898.9	3044.48	8859.35		29162.4	52147.8	230759		51663.2	10391.4	137800
3220.69	8453.09	14003.6		20680	59137.4	15467.1		73924.2	100399	9573.97
14101.5	27557	546186		15707	31438.4	3064.06		420599	6514.8	54232.9
6950.43	24767	160760		27767.4	17669.7	1884.45		10411	95338.3	17615.9
13754	12515.7	175998		25075.4	25608.9	31790.9		81070.4	86772.7	16348.2
19324.1	2902.54	18839.6		22324.6	53581.9	12104.5		88128.5	24992.2	14777
7733.57	25285.8	5937.23		30865.8	54335.7	248605		171362	30552.5	60111.4
32623	8467.77	104212		28208	28340.1	13543.5		17792.1	38521	11982.1
56880.9	4816.35	15614		82754.1		3533.95		31022.4	5437.97	21375
9720.81	22491	298467		78559.4	54590.2	72935.4		5589.71	237523	33459.9
3705.26	15183.3	76312.7		30234.4	37047.7	9759.97		86836.3	41178.8	9755.07
13729.5	15065.8	215287		19500.4	31042	38584.7		98206.6	81623.5	8790.82
6054.7	9197.08	39881.7		5526.08	75798.8	59298.9		112240	12716.3	111305
20567.4	11115.8	14581.2		54032.2	33474.6	208356		42030.5	88872.5	39602.7
9074.71	5589.71	158759		55760	13538.6	132200		32999.8	70375.5	4816.35
40948.8	9231.34	20895.3		25310.3	35628.3	55216.7		9642.49	73331.9	148220
49113.1	10690	36851.9		21668.7	83899.5	123649		48819.4	30121.8	4933.82
26098.4	6588.22	34938.1		47439.1	23078.4	378779		177104	10484.4	50048
28256.9	6353.28	112382		87115.3	60365.9	96292.8		93086.8	91045.7	165939
55030.7	30518.2	79523.7		100096	31952.4	8443.3		11683.6	6798.69	59617
	30851.1	588031		45075	349890	10244.5		10479.5	10582.3	8056.62
18947.3	11708	457735		9857.86	180305	2060.65		146223	66910.1	14865.1
8154.51	6436.49	153658		9050.24	46983.9	45819		69954.6	88187.2	87134.9
2486.49	4111.52	355979		9618.02	27175.2	6862.32		108877	25520.8	134966
17165.6	5065.98	25046		9334.13	80238.3	15046.2		71912.4	40185.2	26142.4
22637.8	4184.94	12520.6		4170.26	37826	6040.02		209932	3005.33	10954.3
25966.2	5824.65	12794.7		4233.89	97624.1	1859.97		78486	19089.2	205542
8570.56	28702.3	175914		8942.56	14013.4	2741.01		30997.9	83537.3	19285
20924.7	7464.37	163741		49465.5	24189.4	23489.5		96312.4	74526.2	459810
8404.14	7126.63	17062.8		19226.3	18027.1	6226.02		13754	28310.8	24067.1
6206.44	8208.36	88745.2		34375.2	64805.4	52612.8		75387.7	106875	13524
6172.17	13269.4	632185		22143.5	27023.5	12016.4		61359.5	5628.87	43533.2
72406.8	6974.9	256304		76567.3	28638.7	20552.7		79411.1	6500.12	64541.1
32887.3	3362.64	20675.1		16230.7	73601.1	17973.2		39387.4	22740.6	98970.2
29118.4	13548.4	10880.8		66714.3	41330.6	5359.66		92225.3	51335.3	9476.07
109802	41218	5418.4		66954.1	44688.3	10420.7		10895.5	41007.5	170261
65769.6	10797.6	49284.4		83689	11703.1	28653.4		49152.2	40165.6	5354.77
19382.9	10577.4	163638		45207.1	14757.4	5633.76		4517.78	48300.6	54565.7
5154.08	35315	68525.3		34409.5	31487.4	7508.42		81129.1	10875.9	4135.99
3940.21	9314.55	169463		104814	8883.82	50204.6		21854.7	5051.3	149140
16778.9	5335.19	36254.8		17660	67272.3	3959.79		56920.1	13122.6	6955.32
54507	2530.54	27924.1		100634	156213	6622.48		64090.8	6950.43	19882.1
8051.73	5599.5	39994.3		27390.6	13357.5	9162.82		45794.5	22256	16495
100972	474313	157545		42006	57194.2	33910.3		132239	6147.7	116836
3186.43	31046.9	384163		79220.2	14796.6	62774.1		120722	45006.5	22358.8
6460.96	15129.4	156820		11203.9	37356.1	6064.49		41575.3	7988.1	3940.21
4816.35	94065.7	70532.1		119856	161225	12887.7		128524	3436.06	27752.8
31144.8	56239.7	9334.13		5648.45	2178.13	18169		61398.7	22461.6	153786
48819.4	124736	17929.2		13289	28384.2	47767.1		13524	89474.5	85314
8927.87	78755.2	8595.03		81912.2	154931	8531.4		3724.84	6245.59	29896.6
42764.7	18526.3	16911.1		48902.6	13029.6	7537.79		46210.5	62044.8	6519.7
8541.19	20978.5	954445		45667.2	60547	8820.19		25168.4	13191.1	11429
6994.48	15555.3	8306.25		34267.6	12520.6	13455.4		5296.03	26847.2
2623.54	3519.27	39230.8		12026.2	33205.4	23704.9		61971.4	15212.6
3034.69	2055.76	38286.1		33675.3	39632.1	12006.6		30875.6	101618
7532.89	1659.29	10039		24713.2	22907	84991		10352.2	72269.8
6950.43	6162.39	2315.18		98089.1	209707	5281.35		24302	40126.5
8457.98	11571	56288.7		36205.9	61702.2	32069.9		3406.69	191347
8110.46	3416.48	116850		16876.8	20361.8	64071.2		44238	43596.8
13377.1	10440.3	614682		14297.3	8639.09	100248		18824.9	2324.97
16637	101789	95025.1		19505.2	15310.5	23841.9		28173.7	6955.32
18668.3	74981.4	630502		122763	5496.71	124667		144349	24512.5
5467.34	25011.7	37179.9		128020	19118.6	12691.9		23450.3	91907.2
9015.98	19319.2	37082		57580.9	2364.12	20959		7214.74	36910.7
3161.95	11913.6	63160.8		9500.55	2496.28	14258.2		52793.9	8864.24
2266.23	100223	160242		10753.6	63743.2	11247.9		6358.17	51560.4
1541.82	9314.55	11678.7		38051.1	17885.1	5423.29		23132.2	66342.3
2662.7	46288.9	17684.4		70894.4	3225.59	159483		36338	5555.45
7263.69	8428.62	132822		66689.8	8624.4	13768.7		14522.5	4654.83
4282.83	2295.6	87614.5		13582.7	4028.31	24581		10176	13010
26710.2	37860.2	51535.9		5477.13	4674.41	12481.4		6651.85	14997.3
5565.24	40336.9	36484.8		5085.56	3372.43	8555.88		19617.8	4013.63
20175.8	20758.3	320919		14933.6	2892.75	12021.3		7190.27	18222.8
11159.8	3930.42	21115.6		27503.1	14850.4	12070.2		12422.7	14507.8
20924.7	17836.2	405127		39343.3	6700.8	25212.4		11903.8	47351
49382.3	12530.3	228273		32588.7	6025.33	34854.9		15202.8	38021.8
15075.6	8761.45	1.04083e+06		20846.4	2261.34	33357.2		4875.09	91804.4
12496.1	3108.11	154158		14042.8	99298.1	20410.8		2427.75	75328.9
20963.9	10812.3	72857.1		33523.6	23117.5	55451.7		7014.06	136478
31619.5	57938.2	20944.3		25183.1	51996	32931.3		4503.09	136963
25227.1	26764	38462.3		21663.8	19519.9	20596.8		29470.8	41198.4
9857.86	22858.1	29676.4		16201.3	39279.7	5780.6		18805.3	24179.7
11517.2	10714.4	61242.1		6274.96	51584.9	4684.2		4224.1	46372.1
9999.8		540675		12202.4	7386.05	11125.6		12956.2	5672.92
14199.4	7214.74	163722		3886.37	48692.1	4204.52		7870.62	3299.01
6490.33	3857	132846		3607.37	9236.24	13827.4		32720.8	9921.49
88559.2	5672.92	63371.3		32574	19064.7	81794.8		15428	11453.5
3514.37	2520.75	1.7988e+06		5594.6	114687	20895.3		6221.12	19422
5579.92	24918.7	52984.8		30763	34624.9	44419.1		21272.2	13847
26323.5	26073.9	103987		44047.1	185806	8727.19		13054.1	41046.7
8462.88	9324.34	477905		91339.4	12173	2217.28		2383.7	35408
9671.86	20743.6	474381		63973.3	2339.65	2251.55		4170.26	137878
11189.2	25050.9	56915.2		33058.6	6916.16	9201.97		5687.6	7464.37
9324.34	29490.4	13142.2		83527.5	16465.7	2868.27		2814.43	7390.95
16656.6	83571.5	297821		313024	33582.3	3788.47		8232.83	78260.8
7234.32	48951.6	32755.1		13979.2	16123	5834.44		1629.92	38863.7
7488.84	8502.04	18046.6		13264.5	23993.7	9897.02		4958.3	12373.7
19647.2	2951.48	1.66472e+06		18511.6	15692.3	3005.33		9945.96	42764.7
114286	12383.5	141754		32260.7	253788	3235.37		11492.7	2662.7
5237.29	310087	95460.7		8139.83	113595	3122.8		20939.4	179345
25334.8	10450.1	251189		56200.6	31898.5	2320.07		5457.55	23651
8144.73	68902.2	232433		46416.1	90262.5	1957.87		3788.47	57576
217147	109053	14336.5		13563.1	57262.7	621.623		2711.65	5937.23
67453.4	100380	242888		2736.12	7846.15	10087.9		13519.1	3724.84
12775.1	60400.2	7273.47		30807	157011	6803.59		4263.25	4512.88
16240.5	7586.73	66019.3		39911.1	52642.1	5026.82		7826.57	94075.5
18697.6	16201.3	265492		51472.3	78681.8	13391.8		13587.6	3445.85
14630.2	8805.51	34933.2		86043.3	151882	8648.88		3974.47	183795
12961.1	14586.1	9348.81		5291.13	165924	7762.94		7498.63	26078.8
14639.9	13068.8	7797.2		2094.92	11301.8	96141		3284.32	160770
181901	54668.5	3181.53		4106.63	8771.24	6299.44		5663.13	36171.6
179629	33278.8	621133		4204.52	40190.1	3068.96		5658.23	16343.3
48192.9	2383.7	139248		8697.82	21042.2	3411.58		8457.98	3852.1
211895	3597.58	505139		5330.29	3020.01	6558.85		6059.6	2241.76
15966.4	2378.81	11859.8		28252	24326.5	1703.34		4762.51	94731.4
78437	4424.78	135587		17596.3	25912.4	3426.27		16827.9	32466.3
73180.2	13318.4	38966.4		36959.6	8037.04	24571.2		10278.8	20474.4
52387.6	22863	33499.1		7273.47	34463.3	17953.6		15858.7	221758
21830.2	2388.6	133150		12966	18859.2	17341.8		56655.8	52730.2
18531.2	10929.8	60816.2		18418.6	114104	13005.1		5158.98	3098.32
8869.14	6133.02	234964		20131.8	9378.18	6274.96		37111.4	116283
11761.9	50092	85744.8		46450.4	26485	168205		33469.7	83478.5
80189.3	8932.77	50992.6		22755.3		2716.54		19931.1	120585
56494.2	7997.89	181803		1801.24	10993.4	17043.2		43582.1	38809.8
3979.36	16769.1	84839.3		42427	21864.5	41355		13127.5	48927.1
63806.9	3710.16	13851.9		15604.2	48305.5	5912.76		23930	23509.1
78985.2	21145	368950		15104.9	7361.58	166752		99337.3	23288.8
11923.4	4375.83	45026		24864.9	52020.5	3700.37		22946.2	145695
10464.8	5907.86	154172		6084.07	64864.1	3000.43		27689.1	24801.3
5095.35	30630.8	49250.1		1375.4	44012.8	84286.2		15731.5	129572
4180.05	290366	205840		43645.7	39074.1	16901.3		59734.5	142215
8394.35	193746	4.62987e+06		110154	18487.2	75284.9		3871.68	9294.97
27287.8	491552	280802		36881.3	2168.34	10156.4		10342.4	9578.86
12197.5	25139	2.38645e+06		234587	13166.7	39083.9		3969.57	18638.9
17660	9260.71	65569		31404.2	96650.1	167902		16832.8	3372.43
10499.1	5565.24	476290		3646.53	6426.7	23607		7958.73	107849
29069.4	4395.41	27165.4		64012.5	7748.26	6808.48		25873.2	54790.9
17894.9	3068.96	36421.2		4738.04	4258.36	61849		101246	24424.4
18580.2	19157.7	20459.7		6735.06	35031.1	2153.65		3372.43	13621.9
6319.01	9495.65	12403.1		66846.5	25202.6	1649.5		82827.6	78456.6
21394.6	10851.5	33249.5		67737.3	13680.6	14894.5		5658.23	59778.6
34355.7	10406.1	54433.6		9750.18	90336	2354.33		18785.7	131657
375176	27018.6	25662.7		23435.7	15476.9	213657		32745.3	3343.06
52730.2	22858.1	45295.2		22588.9	35266.1	4992.56		18203.3	5981.28
72490	33988.6	13044.3		10176	20792.5	1811.03		4454.15	3773.79
92406.4	119146	28599.5		15085.4	11820.6	3950		10631.2	27287.8
30366.5	8550.98	26201.2		15447.6	20342.2	2432.65		22060.3	4013.63
25618.7	156688	19314.4		16744.7	29480.6	3533.95		55172.7	42696.2
18095.6	7738.47	16157.3		24576.1	22070.1	4018.52		35197.5	14728.1
14258.2	288374	2197.71		9334.13	95157.2	2050.87		48985.8	106875
22099.4	20366.7	20640.8		2589.28	19803.8	17914.5		26514.4	29431.6
17214.5	22099.4	26524.2		13166.7	20494	1341.14		14140.7	7126.63
12569.5	46470	43807.3		27140.9	2530.54	2711.65		7092.37	13856.8
2927.01	7542.68	37640		26064.1	2231.97	4410.09		28692.5	9446.71
6568.64	8629.3	163971		14111.3	3695.47	1062.14		7973.41	23097.9
2824.22	21962.4	52025.4		65495.5	16568.4	6921.06		5976.39	30763
17708.9	36940.1	67913.5		31428.7	5868.71	26803.2		41056.5	13401.6
30337.1	221914	208919		11673.8	83434.5	7190.27		23509.1	11120.7
70703.5	44007.9	137775		18252.2	14248.4	57277.4		47913.9	201895
34791.3	159268	32485.9			202071	192336		20919.8	153697
62558.7	78794.3	22921.7		51638.7	70776.9	30302.9		30131.6	7459.47
58212.3	128098	12222		24605.5	395646	3186.43		23680.4	34350.8
19696.1	13582.7	200926		2706.75	21247.7	12065.4		41443.1	137907
74217.8	370937	108319		11649.3	139263	10220.1		21668.7	3612.26
17782.3	67629.6	10122.2		1204.09	47400	1262.82		11727.6	4419.88
27713.6	18438.2	145577		2961.27	139195	1732.71		40684.5	15457.4
8825.08	31232.9	27204.6		4713.56	159684	14997.3		65192.1	13034.5
2197.71	49465.5	33993.5		20988.3	43856.2	17038.3		30253.9	33479.5
20401	13161.8	34169.7		4165.36	48535.5	197167		24213.9	77120.4
95876.7	50708.7	994396		3015.11	59528.9	197705		17312.4	12290.5
77301.5	63239.1	61340		9138.34	41883.7	7151.11		11066.8
59896	21639.3	122220		16798.5	22138.6	35290.5		11429
14860.2	30753.2	26563.4		71858.6	45916.9	46646.2
36612.1	14737.8	180579		9877.44	50576.6	20645.7		158029
36612.1	60816.2	39343.3		2750.8	9128.55	3108.11		33641
105686	36524	223691		34791.3	88808.8	138289		12398.2
32348.9	29906.4	166707		2824.22	58613.6	8095.78		15902.8
19030.5	12261.1	27561.9		59759	15104.9	5340.08		23205.6
32921.5	3705.26	94809.7		39436.3	18550.8	6177.07		13989
17077.5	57742.4	109920		32730.6	468909	25031.3		12897.4
12363.9	9099.19	22838.5		32608.3	59122.7	104335		33386.5
14199.4	9162.82	18541		19167.5	11414.4	82240.2		15540.6
21130.3	6216.23	31404.2		26127.7	294258	9505.44		32339.1
14708.5	25550.2	53028.8		7611.21	13470.1	9549.49		5530.97
15261.6	36724.7	15212.6		33675.3	17904.7	4091.94		19833.2
10773.2	31086	58080.1		23367.1	38711.9	146517		64262.1
21962.4	141843	34908.8		38065.8	15149	134099		11913.6
19642.3	220661	131231		33915.1	23993.7	89841.6		10469.7
17381	61359.5	156267		46509.1	2990.64	55153.1		44389.7
18007.5	14111.3	529578		9686.55	2594.17	158093		44321.2
4968.09	33680.2	343723		9084.5	13979.2	6093.86		19984.9
	5697.39	80590.7		25188	81858.4	17762.7		7919.57
13000.2	4953.4	98554.1		31688.1	27938.8	15618.9		25192.8
10817.2	10983.6	370854		96385.8	345074	39397.2		130790
6226.02	61065.9	148871		6260.28	49176.7	31541.2		22863
10004.7	41218	16318.8		130546	86738.4	15065.8		48858.6
55618.1	8399.25	35295.4		45427.4	89773.1	154950		14742.7
12036	69739.2	41634		2168.34	130345	58912.2		3945.1
10758.5	10489.3	48858.6		29847.7	15814.7	80742.4		5858.92
14463.7	167564	30063		10866.2	20689.8	30400.8		1840.39
10366.9	17836.2	367736		20802.3	22167.9	153252		9608.23
9711.02	42103.9	55373.4		22926.6	18359.9	5805.07		5966.6
3152.17	61991	35873		6832.95	133135	242320		23009.8
6186.86	15981.1	134642		23303.5	31144.8	5834.44		26861.9
2486.49	21962.4	34580.8		82338.1	5570.13	3166.85		40106.9
5878.49	18917.9	17312.4		32999.8	8516.72	2687.17		9627.81
33347.4	139880	10430.5		23695.1	77810.5	27331.8		67962.4
24076.9	2432.65	9368.39		64448.1	20821.9	13920.4		5780.6
15286	28110.1	44502.3		9970.44	3612.26	5056.19		38477
8834.87	5668.02	44962.4		27096.9	7635.68	18443.1		8854.45
26162	1840.39	7733.57		23004.9	8502.04	29921.1		17973.2
25868.3	5560.34	5183.45		40875.4	6137.91	19794		20621.2
13661	53826.7	128862		61961.6	46220.3	51575.1		3225.59
12549.9	75412.1	48173.3		5051.3	5139.4	59754.1		33900.5
12481.4	25804.7	30831.5		44928.1	25501.2	88353.6		43875.8
50199.7	48951.6	46900.7		19994.7	3303.9	152391		23871.3
12594	25325	5565.24		14796.6	160021	200133		38917.5
17498.4	74819.9	152523		530014	10714.4	30665.1		54017.5
11840.2	41266.9	70532.1		16685.9		6314.12		9950.86
13998.7	4742.93	42192		9378.18		11262.6		45877.7
5477.13	4786.98	27395.4		19578.7		38599.3		8139.83
	3905.94	53743.4		1.49343e+06		278291		6284.75
	3881.47	82347.9		11101.1		102866		27512.9
	4292.62	110267		7048.32		102866		26675.9
	6064.49	146610		16245.4		108720		67223.4
	9618.02	77986.7		24238.4		2403.28		70023.1
	4943.61	121608		33141.8		83654.7		13323.3
	3416.48	244014		54727.3		124941		25990.7
	429008	284248		40356.5		18002.6		27160.5
	124163	639297		11884.3		108133		40660
	15897.9	192840		17146		4649.93		24527.2
	49240.3	12765.3		2305.39		26029.8		114320
	8971.92	748145		5584.81		5036.61		39876.9
	64614.5	1.04956e+06		15501.4		78441.9		125808
	37933.7	150535		22290.3		19598.2		44742.1
	9564.18	316700		17018.8		78383.2		4170.26
	64457.9	45637.9		7831.47		8653.77		13964.5
	31786	182361		5002.35		8267.09		50057.8
	127609	71863.5				27204.6		12476.5
	5986.18	57292.1		39681.1		4791.88		23078.4
	6490.33	24336.3		43498.9		29558.9		86028.7
	16240.5	17694.2		4879.98		28751.3		48173.3
	15109.8	27992.6		17346.7		53533		15804.9
	6446.28	7244.11		5614.18		149870		34135.4
	7332.21	21771.5		15359.5		86806.9
	133409	47948.2		6049.81		85240.6
	20866	65216.5		14639.9		83321.9
	9887.23	52769.4		12765.3		30322.5
	21145	243412		11708		50449.3
	20959	201308		8213.25		152180
	8316.04	131833		5036.61		103302
	24610.4	9852.96		4131.1		17253.7
	8017.46	4693.99		7655.26		38932.2
	3289.22	94163.6		33401.2		252403
	45789.6	47928.6		31516.8		56278.9
	12672.3	344810		9525.02		5251.98
	14693.8	41766.2		6974.9		90864.6
	35985.6	34257.8		16191.6		24600.6
	14047.7	303420		29485.5		40366.3
	4561.83	39730		36656.2		53557.4
	31286.7	78902		17664.9		7738.47
	6451.17	17013.9		15129.4		100057
	4062.57	26357.8		7679.73		54756.6
	132435	274145		11624.8		4772.3
	4052.78	381206		14840.6		2677.38
	12515.7	54184		42730.4		10738.9
	20102.4	183672		7713.99		41619.4
	7014.06	483676		7846.15		28741.5
	14155.4	64947.3		16367.8
	4879.98	237670		4145.78
	4870.19	77017.6		90164.7
	3416.48	15251.8		25065.6
	2138.97	11845.1		40209.7
	16015.3	44443.6		29833
	11037.5	27968.1		67923.3
	13450.5	12975.8		15565
	33430.6	15765.7		3910.84
	157471	47840.5		16411.8
	10694.8	24419.5		10880.8
	16960	5017.03		7009.16
	81173.2	11409.5		110722
	24414.6	9417.34		42466.1
	12001.7	7493.73		38251.8
	4449.25	73297.6		21169.4
	3744.42	39294.4		10827
	24463.5	88813.7		9622.91
	3837.42	3328.37		68921.8
	27963.2	34331.2		22368.6
	15853.8	192884		17601.2
	14444.2	122259		13514.2
	5002.35	118945		44443.6
	3176.64	367790
	6128.12	93008.5
	32422.3	14777
	17165.6	6480.54
	58931.8	3274.53
	85852.5	2520.75
	22941.3	39514.6
	11169.6	42940.9
	8076.2	162165
	20298.2	40351.6
		358343
	2648.01	66538.1
	7635.68	52045
	7092.37	66919.9
	5981.28	33415.9
	3509.48	20973.6
	123199	106792
	109273	155548
	136703	251698
	11174.5	107648
	64927.8	235443
	291756	16406.9
	11306.7	3073.85
	6803.59	524233
	2437.54	378069
	13563.1	479898
	14987.5	372391
	11277.3	481674
	9941.07	2.51001e+06
	2701.86	636434
	2422.86	383316
	1620.13	43552.7
	1370.51	168205
	7890.2	409194
	6534.38	351432
	31908.3	105646
	2692.07	105157
	2843.8	70121
	181421	15026.6
	8707.61	17611
	6025.33	151465
	3651.42	221939
	9099.19	71560
	6211.33	286372
	5188.35	40708.9
	101506	26396.9
		41697.7
		6270.07
		85769.2
		101716
		575065
		42999.6
		6416.91
		6549.06
		80468.3
		10949.4
		6421.8
		101183
		142665
		15516.1
		348774
		24135.6
		6563.75
		10087.9
		11605.3
		83468.8
		75441.5
		7836.36
		5555.45
		4375.83
		5668.02
		4620.57
		25344.6
		12603.8
		3127.69
		24218.8
		50630.4
		58197.6
		23499.3
		149630
		23445.5
		186125
		21267.3
		15834.2
		29260.3
		17934.1
		81266.2
		66836.7
		288683
		64692.8
		15741.2
		76024
		24238.4
		20914.9
		9686.55
		13778.5
		28677.9
		14914
		43508.7
		10738.9
		89817.1
		41027.1
		5114.93
		5296.03
		10822.1
		7865.73
		174544
		181186
		45143.5
		366449
		100977
		281492
		159972
		13308.6
		8100.67
		126341
		204201
		176159
		211665
		405435
		89180.8
		267831
		258605
		46871.3
		196041
		61359.5
		456296
		53606.4
		28751.3
		41115.2
		90942.9
		20513.5
		145558
		113874
		35383.5
		38663
		6240.7
		7028.74
		22466.5
		114633
		8218.15
		115216
		12319.9
		21037.3
		5707.18
		16671.2
		12202.4
		20523.3
		32373.3
		15007
		13773.6
		4566.72
		13117.7
		41056.5
		331511
		32485.9
		161852
		15183.3
		79944.6
		25745.9
		9123.66
		638475
		49176.7
		57943.1
		1.05864e+06
		1.75088e+06
		394265
		2.07432e+06
		101466
		8648.88
		89513.7
		382636
		471239
		29265.2
		293313
		26450.8
		224269
		423751
		69616.8
		310023
		746182
		1.52508e+06
		63190.1
		29177.1
		12241.6
		88476
		53391
		32999.8
		279745
		35143.7
		46954.5
		436878
		89141.7
		519398
		522305
		85509.8
		103767
		31179
		59308.7
		119655
		52725.4
		80341.1
		81016.5
		53180.6
		14145.6
		5712.08
		9182.39
		1.14284e+06
		621882
		76533
		32216.7
		140893
		146678
		141745
		61423.2
		44874.3
		30616.1
		25506.1
		21321.2
		26210.9
		142449
		297953
		443398
		72832.6
		12011.5
		48031.4
		319436
		127134
		29837.9
		33303.3
		82391.9
		152229
		161010
		109836
		182405
		100350
		216560
		76958.8
		207999
		129077
		10998.3
		11203.9
		92553.3
		125431
		62318.9
		71863.5
		85402.1
		134682
		174475
		119410
		119440
		130746
		91231.7
		155504
		135695
		95504.7
		47502.7
		253563
		45872.8
		41144.6
		92861.6
		85710.5
		47018.2
		112421
		43846.4
		18663.4
		84418.3
		239379
		181333
		198733
		33611.7
		164989
		39646.8
		17826.4
		39529.3
		114594
		21879.2
		213608
		113806
		146894

## Sheet: Fig. 1F
Lenti:Cre
	Positive	Partially mCherry+	Negative
8 week	0	0	41
12 week	0	0	53
16 week	0	0	63
Lenti:mCh/Cre
	Positive	Partially mCherry+	Negative
8 week	43	17	11
12 week	40	11	11
16 week	47	7	4
Lenti:mCh-SIIN/Cre
	Positive	Partially mCherry+	Negative
8 week	33	9	23
12 week	24	6	47
16 week	1	0	49

## Sheet: Fig. 2C
Lenti:Cre				Lenti:mCh/Cre				Lenti:mCh-SIIN/Cre
8 week	12 week	16 week		8 week	12 week	16 week		8 week	12 week	16 week
0.926	13.874	4.816		2.182	4.299	11.052		26.736	4.235	5.702
3.518	7.495	8.575		3.672	13.898	2.489		15.992	1.891	35.83
0.885	3.797	13.9		1.924	19.145	6.306		25.301	4.187	6.329
0.962	3.543	0.547		3.464	10.016	3.607		3.688	5.847	8.716
3.789	6.906	3.828		13.86	5.517	4.436		11.629	0.289	0.798
12.773	4.315	2.732		4.22	11.269	2.566		1.763	6.336	2.674
5.577	10.051	3.116		12.972	10.915	5.463		35.544	5.787	36.816
12.219	4.833	4.411		5.083	7.846	4.44		7.633	10.884	4.625
16.306	7.437	5.071		7.045	3.924	4.856		6.336	9.782	9.678
10.101	3.093	0.979		9.764	1.537	2.552		7.378	7.531	2.86
10.742	5.694	2.187		10.363	2.5	0.584		6.487	8.799	14.136
0.945	8.551	4.824		0.658	3.204	3.138		46.111	2.303	10.206
4.909	14.051	2.845		5.875	2.6	5.761		27.391	6.218	15.222
5.275	4.511	1.527		15.073	10.886	2.166		16.785	12.658	18.685
13.169	2.743	1.645		13.725	7.348	6.97		39.801	9.255	26.892
1.816	1.733	1.895		6.537	12.795	6.86		1.227	4.558	6.719
4.562	3.294	4.03		15.586	5.119	2.438		15.837	13.983	7.336
18.733	3.48	3.871		10.234	5.177	4.909		17.283	10.944	3.702
9.504	4.655	2.36		23.843	17.163	2.374		34.415	1.814	8.748
11.257	4.713	1.851		16.285	0.797	2.791		16.167	3.706	8.237
0.552	11.376	4.993		14.04	0.867	15.059		25.464	8.147	8.523
6.518	15.744	5.556		7.507	2.998	38.346		23.477	1.736	9.411
2.944	2.835	3.414		11.539	3.924	2.231		15.944	1.924	19.734
2.747	9.036	7.895		11.52	0.641	0.528		10.182	5.044	8.56
6.405	9.22	0.78		2.567	1.658	23.366		15.036	8.12	43.201
7.993	29.998	4.789		4.619	5.507	4.352		19.971	21.035	7.697
2.643	10.928	6.778		7.944	8.369	6.236		20.703	35.024	18.022
4.753	15.051	1.002		4.846	5.968	27.495		27.466	5.889	43.747
2.964	16.992	2.611		7.981	4.188	3.043		26.907	2.607	7.252
5.91	10.687	3.338		2.767	5.431	7.068		22.16	6.337	31.084
8.327	4.398	6.183		3.794	3.16	8.734		20.951	2.3	1.273
11.327	9.202	6.047		12.163	2.83	12.7		7.341	22.89	24.769
6.921	17.675	3.302		5.978	0.127	4.601		24.157	5.175	21.811
5.364	6.281	5.835		8.096	13.639	10.261		39.057	5.509	39.201
5.861	11.875	2.805		5.48	5.864	10.569		17.848	20.216	26.122
5.733	20.736	7.601		6.142	2.875	22.86		5.764	12.783	47.904
4.077	11.544	4.682		1.925	3.35	10.878		1.868	3.478	40.679
0.329	16.621	5.948		6.029	4.965	4.791		1.158	11.28	12.914
4.476	3.056	1.766		2.328	4.121	16.542		3.289	9.455	13.785
5.349	7.198	2.648		1.71	1.184	6.152		4.724	13.156	30.545
3.834	4.333	7.535		25.103	14.127	10.345		2.768	2.418	18.822
3.386	5.591	8.596		6.442	29.269	4.995		15.284	13.751	26.579
8.767	5.771	8.007		3.744	5.664	4.702		9.239	8.899	20.179
3.102	9.715	13.002		3.716	9.002	5.205		14.661	2.533	28.616
3.567	6.811	7.343		5.133	6.868	7.983		3.695	10.536	30.545
9.189	3.103	7.535		5.911	20.093	1.904		6.678	9.101	34.669
6.636	4.085	3.978		8.055	4.418	39.518		9.811	10.625	19.082
6.227	10.325	7.514		2.279	7.24	21.91		3.3	7.522	15.699
5.207	2.445	9.256		0.671	8.305	42.082		3.838	18.353	24.16
14.144	1.858	4.701		1.423	24.406	43.816		4.559	14.5	13.486
9.208	6.775	3.512		5.582	10.787	21.731		3.624	14.635	7.218
12.769	6.335	9.951		2.12	17.445	3.581		3.34	10.911	2.247
12.794	2.607	0.36		3.989	2.84	12.428		5.996	9.908	30.625
1.345	2.207	3.424		3.132	14.823	15.011		4.496	6.085	22.349
2.873	3.65	1.791		2.763	6.029	12.242		0.954	11.115	28.662
1.527	6.601	1.595		0.691	12.473	8.922		6.216	6.598	17.853
7.025	9.255	3.912		2.831	8.378	15.054		0.265	1.843	4.183
11.516	7.309	3.62		6.417	1.896	14.704		7.807	5.02	25.207
8.615	3.498	3.19		3.024	7.962	27.702		13.783	5.249	15.327
3.451	3.204	2.059		1.158	9.047	29.705		9.645	2.229	5.631
7.727	6.348	4.798		0.956	6.228	12.849		3.998	1.864	5.664
6.915	1.466	4.276		4.733	5.247	22.651		3.86	3.97	4.508
0.313	0.644	6.68		0.906	3.971	15.06		5.419	2.413	12.897
1.1	5.468	3.641		1.497	4.278	30.351		0.753	4.796	7.376
0.144	16.543	3.939		2.902	3.652	24.818		5.731	4.7	24.94
0.616	16.919	6.536		5.094	5.94			3.557	4.754	28.714
0.091	2.587	1.344		14.62	6.707			2.159	6.712	3.802
0.509	25.278	2.815		2.321	4.211			1.98	3.853	20.902
1.891	2.114	5.129		10.243	1.974			3.135	22.236	8.256
0.993	2.81	7.396		3.602	1.406			10.554	4.569	1.299
1.103	0.664	1.809		4.115	3.453			5.583	5.581	1.321
2.96		7.7		1.744	3.648			12.683	3.491	10.156
0.778		2.649		2.777	0.912			0.398	5.832	17.233
0.086		3.722		5.512	1.835			2.25	6.54	6.17
0.078		3.324		4.907	6.248			1.446	10.23	1.9
0.538		11.855		3.669	3.835			0.067	22.624	30.331
3.885		2.769		6.383	0.748			0.55	13.947	20.15
		1.723		3.703	0.531			0.25	21.555	10.304
		4.617		0.019	4.418			0.474	21.568	13.391
		7.035		7.189	7.153			4.944	14.158	24.272
				5.802	3.831			0.769	39.7
				4.565				0.159	17.35
				7.42				0	17.071
				0.787				1.205	38.618
								3.207
								1.349
								1.121
								1.248
								1.039
								5.531
								8.123
								0.908
								3.154

## Sheet: Fig. 2D
Lenti:Cre				Lenti:mCh/Cre				Lenti:mCh-SIIN/Cre
8 week	12 week	16 week		8 week	12 week	16 week		8 week	12 week	16 week
8.858	0.845	1.327		0.557	9.8	0.322		10.08	5.864	1.335
9.057	1.01	1.534		1.06	11.067	6.065		4.569	5.814	4.854
13.402	5.111	2.304		9.29	17.478	14.663		13.896	12.738	0.463
6.246	0.84	0.82		9.905	5.137	13.535		12.719	6.042	6.187
8.86	1.382	1.704		13.527	10.845	13.416		22.509	14.976	1.111
10.133	2.993	2.419		11.822	1.502	12.285		27.64	5.478	0.959
6.564	13.956	8.356		11.287	1.515	4.904		19.382	9.969	9.459
17.125	19.229	1.106		15.36	4.501	13.718		24.371	16.373	3.902
7.922	2.68	1.927		6.555	1.908	11.419		16.2	1.384	5.518
1.1	18.212	1.453		0.814	5.498	10.616		11.059	18.928	9.294
0.274	1.789	3.388		2.991	14.542	4.925		22.369	8.464	2.827
0.588	3.469	1.336		1.404	2.227	13.077		13.285	15.413	8.524
11.159	8.296	1.33		2.354	0.559	12.281		13.153	2.333	5.989
14.132	0.838	1.607		3.666	0.669	0.961		30.911	10.966	1.194
4.676	0	1.882		1.129	3.695	9.213		18.114	3.795	5.568
12.666	8.216	5.071		0.649	1.945	12.053		21.547	3.583	1.269
11.327	4.315	2.455		1.907	5.142	12.536		12.035	1.753	4.047
14.613	0.83	1.608		1.2	0.322	12.508		20.188	8.1	1.401
11.891	3.125	2.216		9.491	0.851	2.917		14.059	3.892	0.496
11.491	6.244	0.991		4.99	2.182	3.23		16.822	1.455	0.684
2.091	0.458	0.451		8.389	0.688	0.367		5.724	6.269	6.135
12.85	3.742	0.387		4.049	1.269	0.407		1.956	4.063	7.399
15.527	0.331	0.529		4.324	0.997	0.928		2.892	11.152	32.46
10.587	3.366	1.301		1.125	0.787	1.338		6.065	4.867	14.313
6.05	8.988	1.914		1.556	1.795	1.661		2.17	1.258	9.611
8.794	4.181	0.973		3.153	3.597	1.384		10.887	8.711	20.927
9.883	0.995	2.706		7.938	3.671	0.944		6.098	7.628	1.4
3.112	1.258	0.995		2.1	1.729	2.224		12.072	7.859	22.887
0.725	1.567	0.902		3.069	3.033	0.693		2.175	4.914	15.546
8.991	1.65	1.013		1.655	10.024	1.717		18.755	5.853	8.912
12.512	8.115	3.531		2.345	6.409	0.462		8.704	5.772	14.252
4.358	1.146	2.437		10.134	4.955	0.206		5.228	4.759	22.75
10.052	6.725	1.113		7.005	2.664	33.303		7.784	8.468	19.474
9.825	1.072	1.996		6.665	1.759	26.36		5.505	5.945	11.745
4.907	4.648	2.022		13.281	1.095	27.775		2.172	1.501	12.225
2.589	13.946	1.764		4.007	9.306	0.658		2.006	3.497	39.207
2.96	1.451	1.835		6.056	11.667	1.434		9.324	11.284	18.653
9.216	1.173	7.728		6.569	8.888	0.569		3.047	3.404	17.397
7.783	0.466	1.749		7.683	18.269	10.235		4.606	7.696	21.165
2.882	2.011	1.313		12.663	8.131	20.575		3.749	8.678	6.669
9.601	1.3	1.674		6.8	13.838	1.401		11.099	13.582	10.971
0.411	1.28	1.025		14.218	3.425	0.493		12.307	3.565	31.284
0.634	3.145	1.753		11.776	6.489	1.557		6.001	10.928	8.15
6.372	3.731	0.631		9.207	18.574	1.353		6.144	11.058	2.508
7.425	1.505	0.731		8.08	8.672	1.226		4.019	8.685	16.416
1.447	1.687	0.374		8.995	4.699	1.724		7.461	10.544	24.374
1.269	2.106	0.732		6.452	8.763	1.097		4.133	8.845	8.174
3.952	5.233	0.504		10.367	5.435	2.585		4.234	5.394	4.64
6.671	4.849	1.988		20.734	5.663	1.223		18.867	8.626	12.394
9.523	1.447	0.767		11.603	2.807	0.781		23.485	5.89	12.095
1.594	27.406	1.378		6.678	13.409	1.078		28.092	13.9	11.804
0.603	2.715	1.354		11.025	2.582	7.729		20.456	6.022	11.157
4.625		0.518		2.984	0.807	0.407		10.492	14.428	2.782
3.749		0.881		1.176	16.072	0.711		25.942	8.627	5.268
2.523		1.686		8.504	2.281	0.245		24.035	15.08	0.38
6.443		3.384		9.284	0.869	0.678		19.311	7.99	11.195
12.035		0.683		7.973	14.241	2.371		8.684	17.054	14.573
6.837		1.564		13.901	13.276	5.127		15.967	10.061	3.485
6.589		0.725		11.766	6.081	1.509		14.357	5.093	0.624
1.923		0.429		11.595	8.05	1.236		11.382	3.014	10.408
3.588		1.409		15.177	13.408	0.992		16.445	1.717	21.28
1.06		1.198		0.179	12.365			10.649	4.119	7.954
5.635		1.164		16.624				6.774	2.655	7.918
4.184		0.46		21.322				3.857	2.603	1.502
4.769		0.251		14.684				5.726	1.333	0.75
7.749		2.304		8.142				4.111	4.827	6.395
5.229		1.136		6.493				4.36	2.971
11.618		1.161		9.02				17.829	1.684
13.157		15.607		16.207				12.102	4.397
11.512		2.821		7.705				4.507	2.545
9.327		0.764		8.206				6.896	3.382
		5.602		8.712				6.679	2.038
		0.388						5.169	2.27
		1.612						22.329	4.958
		0.447						1.556	4.259
		1.677						11.511	6.575
		7.645						11.027	3.784
		1.26						3.712	2.438
		0.986						5.779	1.594
		2.015						5.917	0.827
		2.504						7.985	2.415
		7.055						5.317	15.158
		1.213						7.914	2.587
		6.379						4.527	1.663
		2.24						11.688	4.538
		2.705						2.747	0.972
									9.248
									5.204
									11.74
									10.562

## Sheet: Fig. 3D
mCh/Cre-TSWT	mCh-SIIN/Cre-TSWT	mCh/Cre-Lkb1KO	mCh-SIIN/Cre-Lkb1KO	mCh/Cre-Setd2KO	mCh-SIIN/Cre-Setd2KO	mCh/Cre-Rb1KO	mCh-SIIN/Cre-Rb1KO
909370	83116.3	259290	27899.6	43229.7	27909.4	59861.8	7322.42
159380	56504	253035	99841.4	27478.7	243079	145509	28017.1
45216.9	39827.9	519417	18071.1	54174.2	102250	18227.7	98642.2
607086	11913.6	316954	108583	23969.2	170491	25608.9	105759
36024.7	5907.86	120409	5154.08	70923.7	168318	97761.2	63268.5
193016	8296.46	201435	226134	16480.3	108064	81085	8271.99
336812	49147.3	559225	44052	24630	15897.9	21859.6	28981.3
932747	48374	98691.2	65255.7	26421.4	9642.49	37816.2	17562.1
66264	15026.6	225458	413384	14126	147442	120605	13558.2
136933	313435	43758.3	36342.9	86635.6	72083.8	49025	44198.8
66591.9	42196.9	697201	26519.3	26832.6	116160	30038.6	34306.7
233622	46068.6	423663	123111	152156	39044.8	30513.4	53758.1
102186	76112.1	111868	172185	55476.2	29500.2	44884.1	20665.3
181215	46323.1	174603	12246.5	125661	141539	35251.4	41751.5
229672	120580	473045	1.12374e+06	29138	34238.2	48320.2	74947.1
59147.2	31967.1	115240	964318	680535	48070.5	86944	41291.4
304678	67380	91965.9	49832.6	97266.8	42872.4	16617.4	18232.6
70909	73620.7	280856	74124.8	252555	113409	60307.2	13807.9
84065.9	67771.6	133062	104594	14972.8	23680.4	58628.3	17292.9
122949	98935.9	355925	327825	111980	238248	47669.2	34409.5
468258	31032.2	156267	107903	35853.4	70874.8	31688.1	7728.68
200158	48853.7	124046	6480.54	264939	64453	11507.4	19568.9
92377	243304	206344	13856.8	48369.1	17782.3	610967	102715
200554	82817.8	416986	12124.1	244342	19187.1	162527	232379
430050	47527.2	289309	87712.4	59249.9	33753.6	158621	49602.6
189688	27738.1	207181	62382.5	24262.9	57845.2	89508.8	66802.4
94139.1	74658.4	316293	170897	145063	19133.3	129856	11350.7
454558	26891.3	299069	149375	823582	87110.4	251850	56567.7
403693	13127.5	248463	178332	561232	44424	76107.2	17919.4
183168	53743.4	292168	67835.2	457886	143379	36915.6	10606.7
174652	40620.8	653012	16602.7	41736.8	175674	76562.4	3930.42
98984.8	83889.7	265878	460011	43738.7	20528.2	19103.9	16162.2
131510	152581	392993	120644	280151	18883.6	40801.9	91363.8
288218	106493	197813	65417.2	106244	139850	31042	60082
59235.3	125842	538022	792716	23430.8	96209.6	83689	42759.8
37341.4	27640.2	251204	16818.1	19916.4	111168	52020.5	11336
317909	53327.4	736026	4111.52	21100.9	139439	23421	66959
40615.9	113219	460804	10269	112142	10352.2	83733.1	64257.2
28795.3	77423.8	314135	22584	75882	156091	9466.29	32495.7
197059	17288	81075.3	81324.9	237484	21908.5	27884.9	27263.3
218659	61300.8	61384	235668	203320	219731	103111	102445
141495	123365	179145		39103.5	32392.9	48016.7	29779.2
276368	86067.8	173115	330536	31232.9	92523.9	175249	61281.2
307997	52392.5	147716	485780	21629.5	132949	108241	26348
200202	40831.3	103473	125250	48163.5	183775	21335.9	72739.6
106767	23239.9	530890	152778	157579	25349.5	32530	175048
268937	66401	77345.5		27424.8	79626.4	66498.9	112612
218836	56391.5	59347.8		32113.9	134187	37693.8	271830
314561	46523.8	812759		63038.4	70023.1	13000.2	245678
182336	10543.1	59656.2	1.40041e+06	40469.1	35912.2	155592	173580
214240	37439.3	480832	109572	56768.3	57125.7	19862.6	130644
244112	108241	466300	66571	37982.6	90805.9	109875	98735.2
204166	40483.8	528947	42775.7	75240.8	143115	14679.1	44184.2
64741.8	13670.8	75466		38819.6	22907	12706.6	163066
190202	52206.5	366376	141193	28717	139243	74149.3	90247.9
66420.6	111481	160687	82004	84251.9	458111	26563.4	94755.9
44707.9	135758	2.31506e+06	50754	258566	106983	128343	18105.4
194632	34982.2	68407.9	179999	419458	107756	64966.9	144814
27400.3	11644.4	495149	39515.6	15491.6	25261.4	93316.8	216501
22863	47067.1	151348	89242.4	60635.1	92474.9	12011.5	96327
244724	120986	586807	142441	589812	72920.7	75769.4	62304.2
	114237	770068	73774.6	539637	115441	36347.8	539813
8335.62	192821	121030	239136	209781	10866.2	32813.8	174226
67443.6	50542.3	200314	26025.5	79239.8	50552.1	26744.5	14860.2
70316.8	20885.5	202845	17179.8	21561	130252	57928.4	40567
41555.7	12496.1	513181	25465.6	122572	164549	104227	147251
9387.97	78162.9	215728	57193.6	16529.3	289710	14228.8	19970.2
	29788.9	93595.8	22142.4	65534.7	69528.7	41335.5	83938.6
36548.5	8188.78	84207.8	17393.3	62304.2	72798.4	29759.6	28124.8
44037.3	6230.91	308956	61266	12579.3	67096.1	5638.66	69421.1
4341.57	38418.2	94560.1	53208.4	42852.8	100502	62984.6	44169.5
7258.79	62783.9	176693		36103.1	28619.1	29965.2	32696.4
6025.33	10176	475590	53537.4	30488.9	51633.8	79391.5	109401
30048.4	45133.7	149101	19214	116248	31898.5	90825.4	30983.2
2858.49	86415.3	175743	15920.4	87546	25060.7	29089	68329.5
22153.3	51193.3	108632	120378	53797.3	18301.2	22329.5	156889
26000.5	20102.4	112494	437898	12819.1	75294.7	20768.1	20268.8
6157.49	68378.5	35133.9	1.6124e+06	37958.1	137359	43219.9	22471.4
6710.59	71917.3	11972.4	1.23039e+06	147109	28976.4	27375.9	92401.5
	108999	147139	383941	66361.9	100639	112739	44639.4
54463	11668.9	203628	39385.4	26896.2	242355	130247	170961
175200	15423.1	33073.3		22016.2	280890	105402	307547
12721.2	9500.55	302676	50329.7	88735.4	49122.9	138529	113806
32627.8	25515.9	309994	381021	15139.2	79797.8	59152	22275.6
17371.2	34336.1	250049	222947	69039.3	53097.3	157594	35344.4
73351.5	90590.5	173550	50371.3	40165.6	88407.5	335897	23014.7
16695.7	8521.61	130737	58782	51310.8	362636	40053.1	12510.8
21257.5	15883.2	40743.2	375731	20616.3	133052	78353.8	229491
	40542.5	187089	147932	77149.7	17562.1	37556.8	39206.3
42466.1	27605.9	108319	24387.4	77374.9	111212	120091	45339.3
	80747.3	39103.5	184775	189042	74394	47634.9	20381.4
133252	60997.3	344291	183688	39441.2	116209	76479.2	103170
80311.7	53190.3	98451.3	191050	54761.5	100101	91168.1
23083.2	165185	288457	339917	39754.5	98588.4	290660	10119.9
50654.9	41105.4	319215		135479	95725	312059	72736.6
31815.3	29774.3	171328		266148	250171	16098.6	57506.4
66983.5	48491.5	300082		141789	178587	83566.6	91616.3
114197	43621.3	265805		56156.5	127354	140178	100489
26906	67101	105617		226060	228777	108632	60817.5
32446.7	13377.1	488150		84937.2	36538.7	116777	123305
204793	13533.8	1.36729e+06		85930.8	357492	104491	20640
71442.6	17992.8	229594		38183.3	29279.9	61643.4	72778.3
42055	5496.71	168142		15614	359435	158421	74311.6
16798.5	24497.8	586009		36279.3	136561	209276
82504.5	98813.5	329377		336993	288555	34967.5	45859.9
6421.8	94266.4	180506		97384.3	14904.3	29084.1	11117.5
4321.99	38403.6	316288		93879.7	307086	26631.9	123719
49000.5	20875.8	249232		69538.5	27880	38374.2	88910.8
35026.2	39387.4	187740		121349	255942	9789.33	27626
64751.5	26710.2	88759.9		121016	145411	69107.8	29977.1
106689	56181	101197		223314		66655.6	4306.03
22417.6	41477.4	339421		119146	51265.6	42231.2
42975.2	17165.6	297664		101985	49432.8	138920	15967.4
149963	37517.6	140981		17527.8	130526	55143.3	37071.9
46039.2	14879.8	100674		8183.88	150047	44874.3	15049
41198.4	85504.9	184617		160751	625926	141818	28575.3
12471.6		361119		66699.6	303307	75539.4	6505.37
12838.7	21012.8	263964		79680.3	108416	45877.7	51155.5
20993.2	2657.8	252942		147432	68312.5	52240.8	133194
30645.5	8271.99	323542		91241.5	42141.9	37307.2	88600.6
27395.4	27238.8	62573.4		8790.82	76638.5	24889.4	22766.8
16769.1	3940.21	2.529e+07		188224	349220	19201.8	87941.4
11659.1	37679.1	1.65082e+07		53175.7	87168	78848.2	85305.6
11644.4		7.96823e+06		11052.2	53336	25785.1	48772.2
23220.3	70918.8	1.153e+06		16754.4	25437.4	237587	13449.8
8727.19	17175.4	202522		141431	9905.08	252134	66490.4
5795.29	22911.9	59249.9		187314	210182	36807.9	122625
	11081.5	44389.7		88108.9	54838.5	24820.9	92937.5
36524		440579		44747	139714	11047.3	33896.4
4747.83	16000.7	712350		194157	72215.7	28893.2	89045.1
153139	16573.3	134917		171093	109955	35173.1	10665.1
214401	3382.21	214577		304982	87683.6	80737.5	86945.1
21433.7	37321.8	823626		124114	256376	11292	35568.1
21326.1		128558		35275.9	54528.3	70664.3	63631.8
22887.5	280039	62847.5		27302.5	76735.2	66224.8	88254.2
6598.01	163565	219873		97741.6	150833	264018
64169.1	143096	874956		150540	131856	23597.2	113141
18516.5	61379.1	2.11443e+06		82166.8	425195	91525.4	12700.6
64766.2	56915.2	129112		58231.9	49988.7	102891	46157.9
8090.88		156536		99665.2	100723	39529.3	25775.8
31032.2	30004.3	321022		54565.7	16562.2	45094.6	16640.1
13156.9		490230		83209.3	35013.5	8678.24	72993.1
5565.24		229560		299612	91938.6	20939.4	139569
23670.6		223378		56983.7	38101.7	21350.5	167963
30807		199370		44918.4	132309	38281.2	106277
		245223		87477.5	110215	8751.66	6329.48
94002.1		283298		53924.5	29978.4	48031.4	30773.3
53322.5		126963		211347	15349.7	111554	11230.3
132582		199291		39950.3	9025.62	32554.4	49299.8
2648.01		104462		142655	25851	10117.3
43239.5		157750		30694.5	17730.3	80791.4	160454
151696		53053.3		134784	9593.58	48618.7
90546.4		100669		58026.3	110003	78045.5
		76533		118373		29837.9
		121799		67331	6992.77	18575.3
		34923.4		51859	82124.8	46563
		507611		69093.1	79460.9	44610
		306690		138392	44491.6	27033.2
		643884		105651	25437.4	87722.2
		18364.8		123913	18204.3	41893.5
		51736.6		66753.5	18834	55843.3
		479540		67218.5	127078	78941.2
		86865.7		12873	85222.4	25036.2
		231312		29500.2	100094	13905.7
		66665.4		175885	128436	213412
		154828		200074	96299.7	80160
		234890		211337	83506.4	40160.7
		431083		124300	80988.9	48545.3
		49020.1		49215.9	31217.7	185430
		133566		121623	91133	93669.2
		383448		40062.8	30365.1	26622.1
		271003		165401	23046.1	46768.5
		68447		31477.6	51922.1	344002
		92024.6		116943	112863	74359.8
		491987		33097.7	103525	43347.2
		125445		107105	94727.4	21996.6
		106268		109455	235184	32774.7
		362328		445175	18800.5	62260.2
		315912		156262	26094	288761
		41668.3		145964	60565.1	122846
		123390		33371.8	77612	65794.1
		77883.9		48413.1	55568.9	43053.5
		204871		130834	11637.2	54164.4
		324414		179766	27133.2	17018.8
		244885		147648	32442.3	376596
		85167.2		233490	51091	436051
		57399.8		42417.2	302460	415087
		51247.2		138054	164769	182840
		21012.8		140614	49920.2	76151.2
		580757		267259	45073	287757
		242173		140565	27287.7	27694
		361256		94129.3	191039	84697.3
		306499		30904.9	105105	130741
		120556		214807	148399	75490.4
		258688		41418.7	44254	14042.8
		528932		19020.7	42779.7	77570.7
		525628		112470	103848	66577.3
		468596		27855.5	52436.4	11502.5
		243064		112132	109305	82905.9
		349097		176673	117694	131079
		266984		61819.6	166747	138397
		115666		379723	140115	74824.8
		182948		155029	44158.7	43846.4
		141363		17361.4	24848	59852
		298080		123943	10360.3	66420.6
		278776		171480	36545.6	57703.2
		455170		41565.5	408629	101158
		101236		47698.5	25073.5	385137
		284243		46308.4	155576	20200.3
		178249		14781.9	8044.1	30253.9
		86180.4		171959	7398.27
		194847		115822		243637
		62803.5		81936.7	19018	120474
		55779.6		91006.5	77497.9	306030
		41594.9		140188	159362	96772.3
		176928		42363.3	271303	59049.2
		119484		53190.3	177282	73777.2
		80556.4		478131	46962.2	71967.3
		67707.9		19612.9	113337
		187412		192223	141300	36244.8
		235943		228493	14417.9	10177.7
		361755		18403.9	82997.5	63770.1
		81628.4		52661.7	50042.4	42920.7
		873757		39783.9	82328.9	18738.7
		149703		29319.1	117312	130046
		61379.1		178719	101959	156591
		82480		17821.5	458389	7524.48
		212522		51330.4	85027.7	54966
		146913		25119.4	106506	95508.8
		46093.1		3710.16	233157	21381.1
		483265		17459.3	145374	183797
		149752		94427.9	28586	61693
		206545		113081	24075.9	4366.45
		204558		42299.7	5646.05	202279
		202644		73165.5	25883.2	74298.2
		101980		74384.3		77947.7
		424328		134789		134905
		406463		162102		49360.3
		417124		108603		18251.3
		159542		29563.8	115288	26427
		46719.6		79200.6	186372	40760.3
		88030.6		27224.1	174098	13239
		140002		226623	43459.1	7411.69
		244215		165141	28514.9	23896
		332872		65221.4	30492.7	29045.2
		565065		323728	65476.7	44029.8
		92171.5		15335	59186.1	99369.1
		33567.6		124584	216354	179072
		72509.6		82019.9	10736.2	177725
		103757		139038	33417.1	84747.1
		219746		129405	49733.5	58474.5
		697441		215375	17221.4
		170310		51379.3	60461.7	27810
		791570		9573.97	8872.55	10091.7
		552471		131280	11421	13474
		73826.3		39147.5		9785.58
		122592		57438.9
		503926		183628		11774.1
		63151		13827.4		49013.9
		402043		13803		63905.7
		213745		373933		26984.2
		57722.8		53640.7		93439.7
		110938		32138.4		28039.6
		73787.1		145465		48123.6
		180246		30513.4		5784.34
		65691.3		72490		27366.9
		357144		20675.1		22355.9
		228821		73263.4		17208
		165797		86669.9		12301.8
		329347		169150		30263.1
		134432		17924.3		5177.44
		227954		94535.6
		70820.9		144373		21131.4
		466937		10352.2		39890.2
		240362		30723.8		8135.41
		466144		32999.8		8205.23
		482193		135318		42724.7
		266236		45241.4		11878.9
		43464.6		199213		5080.77
		204137		9451.6		90414.6
		172699		57952.9		4395.99
		119498		12706.6		6430.18
		266236		41932.6
		528037		10675.3		20760.8
		271595		7126.63		16023.8
		243769		23058.8		25683.1
		143448		17924.3
		142655		44898.8
		79117.4		26857
		40733.4		98926.1
		233285		9965.54
		203183		9201.97
		125034		25403.3
		219188		42877.3
		191700		50282.9
		92626.7		14684
		223608		22539.9
		394001		36837.3
		55931.4		482751
		59352.7		89910.1
		123771		78153.1
		114418		50542.3
		33362		210823
		381260		152410
		51026.9		189380
		127119		32730.6
		84021.8		56739
		538389		28761.1
		28531		14791.7
		47385.3		103126
		15961.5		24727.9
		107923		71359.3
		30488.9		30518.2
		61902.9		24869.8
		59519.1		222639
		177251		22647.6
		35633.2		83835.9
		191944		30904.9
		69127.4		340811
		26323.5		435126
		133522		63009
		208787		19461.2
		369283		16984.5
		43068.2		13014.9
		283695		117834
		527170		497303
		36700.2		250901
		121946		18154.3
		43268.9		40483.8
		51682.8		67938
		197475		52333.8
		332950		112176
		118544		43498.9
		178274		13803
		155778		117144
		215679		37077.1
		157530		38653.2
		141784		92719.7
		62974.8		65128.4
		79631.3		38418.2
		97526.2		99263.8
		66425.5		42167.6
		24165		79156.6
		65657.1		46176.3
		506309		16025.1
		374031		17704
		132019		79812.4
		34081.6		73850.7
		42182.2		76586.9
		122910		169468
		336518		32446.7
		97766.1		83072.3
		61898		76474.3
		165063		149096
		190760		25804.7
		134403		41927.7
		71144		31805.5
		115725		9461.39
		65593.4		37341.4
		121481		23494.4
		63611.1		48594.3
		15902.8		316533
		147912		79758.6
		244474		18217.9
		83713.5		100527
		429184		112337
		78280.4		19299.7
		162655		51658.3
		101041		38663
		16637		0
		32084.5		22502.3
		13847		12287
		61026.7		50309.6
		136870		21366.4
		112616
		235712		30187.9
		24918.7		43849.8
		91525.4		14009.7
		212443		14611.2
		85950.3
		91858.2		232700
		181465		75877.2
		305696		100568
		58231.9		28625
		25344.6		131258
		121089		59027.7
		121393		186780
				88937.6
		401660		95032.2
		338800		38605.3
		265398		8492.57
		288272		25664.3
		933170		45372.5
		356180		23882.6
		481271		66046
		66952.3		30225.5
		301371		71628.9
		555705		20856.1
		155742		26361.2
		120966		56921
		112663		4026.75
		384608		46278.8
		112056		182747
		172323		88698.6
		446144		38040
		262124		14158.8
		139271		7097.5
		378274		31180.1
		84916.3		88149.5
		251474		52228.3
		210814		29924.7
		446482		9582.84
		318570
		188555
		445141
		92517.3		32587.3
		79756.3		28108
		497663		61224.4
		218202		66101
		695680		85723.2
		95111.4		124503
		414418		106103
		379519		175703
		186716		85830.6
		284593		105007
		273945		215538
		131332		38172.9
		211679		42066.7
		150280		91553.2
		104107		12218.6
		83625.9
		127304		95847.2
		134216		319945
		208953		87142.5
		268182		98280.1
		180716		92577.7
		56302		77902
		1.84283e+06		75520.1
		66546.8		93281.3
		142087		113949
		225906		44470.2
		259323		36099.8
		363930		22346.5
		54696.2		29472.2
		3.64009e+06		64865.8
		600831		136595
		277581		39972.1
		340307		22437.8
		284961
		612939		21173
		1.4236e+06		47301.9
		675528		221945
				10258.2
		78075.2		69618.9
		68329.9		8781.25
		47950.4		16050.6
				9334.44
		270607		96608.5
		361991		52198.7
		271977		91700.9
		148024		50220.9
		220750		119206
		469311		28059.7
		134608		72979.7
		59991.8		29685.7
		346142		16728.7
		187188		73523.5
		263636		75929.6
		88199.2		6788.68
		28766		16018.4
		1.14724e+06		114354
				21079
		393276		6792.71
		385473
		17111.3
		305168
		345954
		98602.4
		240961
		380881
		347297
		605788
		369344
		188536
		106175
		360353
		186587
		74133.1
		227888
		172080
		239784
		198021
		140747
		213349
		362502
		85234.5
		124342
		172607
		102612
		324229
		149640
		32140.2
		498811
		443932
		283405
		645369
		540832
		188176
		104066
		18078.1
		179544
		632298
		280506
		300558
		201351
		316109
		128749
		52408.2
		24823.8
		119054
		119452
		266770
		468465
		29880.4

## Sheet: Fig. 3F
	Negative	Partial	Positive
mCh/Cre-TSWT	34	7	63
mCh-SIIN/Cre-TSWT	29	8	36
mCh/Cre-Lkb1KO	40	13	154
mCh-SIIN/Cre-Lkb1KO	52	1	21
mCh/Cre-Setd2KO	15	16	142
mCh-SIIN/Cre-Setd2KO	18	8	133
mCh/Cre-Rb1KO	26	8	77
mCh-SIIN/Cre-Rb1KO	27	1	46

## Sheet: Fig. 4B
Lenti:mCh/Cre								Log2 value
	CD45	CD3	CD8	FoxP3	Ly6G	Arginase I
mCh/Cre-TSWT	0	0	0	0	0	0
mCh/Cre-Lkb1KO	-0.86602	-2.05509	-1.84028	-4.58906	-0.52943	2.09333
mCh/Cre-Setd2KO	-0.698445	-1.86938	-2.80376	-4.01366	-0.731738	-3.25678
mCh/Cre-Rb1KO	-0.255373	-0.306822	-1.53285	-4.41131	-0.192513	-0.304008
Lenti:mCh-SIIN/Cre
	CD45	CD3	CD8	FoxP3	Ly6G	Arginase I
mCh-SIIN/Cre-TSWT	0	0	0	0	0	0
mCh-SIIN/Cre-Lkb1KO	-0.492296	-0.079088	1.23848	5.40183	-0.000136	0.007009
mCh-SIIN/Cre-Setd2KO	-0.202309	-0.479014	-0.133027	3.01562	-0.613921	0.027233
mCh-SIIN/Cre-Rb1KO	0.337152	-0.230723	2.19159	4.54862	0.710691	-1.07556

## Sheet: Fig. 4C
TSWT								Log2 value
	CD45	CD3	CD8	FoxP3	Ly6G	Arginase I
mCh/Cre-TSWT	0	0	0	0	0	0
mCh-SIIN/Cre-TSWT	0.481973	0.375391	-0.947135	-3.39472	0.685834	2.78904
Lkb1KO
	CD45	CD3	CD8	FoxP3	Ly6G	Arginase I
mCh/Cre-Lkb1KO	0	0	0	0	0	0
mCh-SIIN/Cre-Lkb1KO	0.855697	2.35139	2.13163	6.59617	1.21513	0.702721
Setd2KO
	CD45	CD3	CD8	FoxP3	Ly6G	Arginase I
mCh/Cre-Setd2KO	0	0	0	0	0	0
mCh-SIIN/Cre-Setd2KO	0.978108	1.76575	1.72359	3.63456	0.803651	6.07305
Rb1KO
	CD45	CD3	CD8	FoxP3	Ly6G	Arginase I
mCh/Cre-Rb1KO	0	0	0	0	0	0
mCh-SIIN/Cre-Rb1KO	1.0745	0.45149	2.7773	5.56522	1.58904	2.01749

## Sheet: Fig 4D
mCh-SIIN/Cre-TSWT	mCh-SIIN/Cre-Lkb1KO	mCh-SIIN/Cre-Setd2KO	mCh-SIIN/Cre-Rb1KO
22.8	18.8	3.74	3.17
4.77	9.59	6.39	2.61
13.7	13.8	7.46	4.04
8.41	7.17	1.37	7.11
4	15	7.4	6.07
	3.33	0.75

## Sheet: Fig. 4E
	PD-1/CD39	PD-1	CD39	DN
mCh/Cre-TSWT	19.02	36.56	5.76	38.66
mCh-SIIN/Cre-TSWT	26.52	36.64	5.232	31.608
mCh/Cre-Lkb1KO	19.36	37.34	5.342	37.958
mCh-SIIN/Cre-Lkb1KO	22.48	36.14	5.11	36.27
mCh/Cre-Setd2KO	23.28	37.02	5.302	34.398
mCh-SIIN/Cre-Setd2KO	21.56	34.9	6.242	37.298
mCh/Cre-Rb1KO	24.3	38.38	5.582	31.738
mCh-SIIN/Cre-Rb1KO	17.78	35.58	6.164	40.476

[truncated: 47 more sheets: Fig. 5D, Fig. 5E, Fig. 5G, Fig. 5H, Fig. 6A, Fig. 6B, Fig. 6C, Fig. 6D, Fig. S1A, Fig. S1B, Fig. S1C, Fig. S1D, Fig. S2B, Fig. S2D, Fig. S2F, Fig. S4B, Fig. S4C, Fig. S4E, Fig. S5A, Fig. S5B …]
