# Supplementary material for: Tumor suppressor genotype influences the extent and mode of immunosurveillance in lung cancer
Source: Nat Commun. 2026 Jun 15;17:7534. doi: 10.1038/s41467-026-74023-x (PMC13408662; doi:10.1038/s41467-026-74023-x)
Supplement: Supplementary file 4 — Source Data [file 41467_2026_74023_MOESM4_ESM.zip › Fig. 5F Source Data.xlsx]

## Sheet: Sheet 1
Sample_ID	Mouse_genotype	Vector_type	Cell_number
28858	K	Lenti-Control	11381.8
28858	K	Lenti-Control	302.601
28858	K	Lenti-Control	158.707
28858	K	Lenti-Control	588.274
28858	K	Lenti-Control	320.235
28858	K	Lenti-Control	284.967
28858	K	Lenti-Control	313.182
28858	K	Lenti-Control	2715.65
28858	K	Lenti-Control	1160.32
28858	K	Lenti-Control	361.147
28858	K	Lenti-Control	2186.63
28858	K	Lenti-Control	1296.46
28858	K	Lenti-Control	174.93
28858	K	Lenti-Control	2233.18
28858	K	Lenti-Control	9643.74
28858	K	Lenti-Control	321.646
28858	K	Lenti-Control	297.664
28858	K	Lenti-Control	308.244
28858	K	Lenti-Control	1190.66
28858	K	Lenti-Control	325.173
28858	K	Lenti-Control	938.135
28858	K	Lenti-Control	356.209
28858	K	Lenti-Control	299.78
28858	K	Lenti-Control	297.664
28858	K	Lenti-Control	158.707
28858	K	Lenti-Control	364.673
28858	K	Lenti-Control	338.575
28858	K	Lenti-Control	448.612
28858	K	Lenti-Control	264.512
28858	K	Lenti-Control	1971.49
28858	K	Lenti-Control	335.754
28858	K	Lenti-Control	299.075
28858	K	Lenti-Control	301.191
28858	K	Lenti-Control	322.352
28858	K	Lenti-Control	301.896
28858	K	Lenti-Control	7569.27
28858	K	Lenti-Control	863.366
28858	K	Lenti-Control	274.387
28858	K	Lenti-Control	320.235
28858	K	Lenti-Control	652.462
28858	K	Lenti-Control	1341.6
28858	K	Lenti-Control	12908.9
28858	K	Lenti-Control	168.582
28858	K	Lenti-Control	284.262
28858	K	Lenti-Control	950.126
28858	K	Lenti-Control	4258.99
28858	K	Lenti-Control	365.379
28858	K	Lenti-Control	177.046
28858	K	Lenti-Control	612.256
28858	K	Lenti-Control	258.869
28858	K	Lenti-Control	605.908
28858	K	Lenti-Control	649.641
28858	K	Lenti-Control	218.663
28858	K	Lenti-Control	362.557
28858	K	Lenti-Control	1551.1
28858	K	Lenti-Control	273.681
28858	K	Lenti-Control	11239.3
28858	K	Lenti-Control	744.865
28858	K	Lenti-Control	1146.22
28858	K	Lenti-Control	264.512
28858	K	Lenti-Control	390.067
28858	K	Lenti-Control	323.762
28858	K	Lenti-Control	4254.76
28858	K	Lenti-Control	1134.93
28858	K	Lenti-Control	7188.37
28858	K	Lenti-Control	628.48
28858	K	Lenti-Control	7943.11
28858	K	Lenti-Control	1528.52
28858	K	Lenti-Control	335.754
28858	K	Lenti-Control	8800.13
28858	K	Lenti-Control	299.075
28858	K	Lenti-Control	337.164
28858	K	Lenti-Control	352.682
28858	K	Lenti-Control	585.453
28858	K	Lenti-Control	582.631
28858	K	Lenti-Control	1206.88
28858	K	Lenti-Control	1307.04
28858	K	Lenti-Control	326.584
28858	K	Lenti-Control	356.209
28858	K	Lenti-Control	1821.96
28858	K	Lenti-Control	954.358
28858	K	Lenti-Control	954.358
28858	K	Lenti-Control	614.373
28858	K	Lenti-Control	6135.26
28858	K	Lenti-Control	3986.72
28858	K	Lenti-Control	318.825
28858	K	Lenti-Control	1653.37
28858	K	Lenti-Control	368.2
28858	K	Lenti-Control	379.486
28858	K	Lenti-Control	1629.39
28858	K	Lenti-Control	226.422
28858	K	Lenti-Control	332.932
28858	K	Lenti-Control	6016.76
28858	K	Lenti-Control	248.994
28858	K	Lenti-Control	1393.8
28858	K	Lenti-Control	283.557
28858	K	Lenti-Control	2345.34
28858	K	Lenti-Control	263.806
28858	K	Lenti-Control	1520.77
28858	K	Lenti-Control	330.111
28858	K	Lenti-Control	351.977
28858	K	Lenti-Control	326.584
28858	K	Lenti-Control	5520.89
28858	K	Lenti-Control	267.333
28858	K	Lenti-Control	572.051
28858	K	Lenti-Control	309.655
28858	K	Lenti-Control	1050.99
28858	K	Lenti-Control	1350.07
28858	K	Lenti-Control	2118.92
28858	K	Lenti-Control	3325.79
28858	K	Lenti-Control	1189.95
28858	K	Lenti-Control	1371.23
28858	K	Lenti-Control	328.7
28858	K	Lenti-Control	324.468
28858	K	Lenti-Control	341.396
28858	K	Lenti-Control	367.495
28858	K	Lenti-Control	2775.61
28858	K	Lenti-Control	11796.5
28858	K	Lenti-Control	608.024
28858	K	Lenti-Control	692.668
28858	K	Lenti-Control	6837.8
28858	K	Lenti-Control	281.44
28858	K	Lenti-Control	3042.24
28858	K	Lenti-Control	3167.79
28858	K	Lenti-Control	9562.63
28858	K	Lenti-Control	1030.54
28858	K	Lenti-Control	466.246
28858	K	Lenti-Control	3306.75
28858	K	Lenti-Control	1080.62
28858	K	Lenti-Control	670.096
28858	K	Lenti-Control	3386.46
28858	K	Lenti-Control	168.582
28858	K	Lenti-Control	406.995
28858	K	Lenti-Control	268.744
28858	K	Lenti-Control	292.021
28858	K	Lenti-Control	3182.6
28858	K	Lenti-Control	260.28
28858	K	Lenti-Control	3940.87
28858	K	Lenti-Control	2894.82
28858	K	Lenti-Control	632.007
28858	K	Lenti-Control	268.039
28858	K	Lenti-Control	491.639
28858	K	Lenti-Control	989.626
28858	K	Lenti-Control	282.851
28858	K	Lenti-Control	296.253
28858	K	Lenti-Control	311.066
28858	K	Lenti-Control	152.359
28858	K	Lenti-Control	1332.43
28858	K	Lenti-Control	958.59
28858	K	Lenti-Control	332.227
28858	K	Lenti-Control	333.637
28858	K	Lenti-Control	289.905
28858	K	Lenti-Control	873.241
28858	K	Lenti-Control	4566.53
28858	K	Lenti-Control	257.458
28858	K	Lenti-Control	3322.97
28858	K	Lenti-Control	338.575
28858	K	Lenti-Control	499.398
28858	K	Lenti-Control	346.334
28858	K	Lenti-Control	579.81
28858	K	Lenti-Control	4695.61
28858	K	Lenti-Control	969.171
28858	K	Lenti-Control	4691.38
28858	K	Lenti-Control	2915.27
28858	K	Lenti-Control	300.485
28858	K	Lenti-Control	6320.07
28858	K	Lenti-Control	281.44
28858	K	Lenti-Control	1059.46
28858	K	Lenti-Control	2995.68
28858	K	Lenti-Control	266.628
28858	K	Lenti-Control	350.566
28858	K	Lenti-Control	2993.57
28858	K	Lenti-Control	5166.8
28858	K	Lenti-Control	343.513
28858	K	Lenti-Control	341.396
28858	K	Lenti-Control	4871.25
28858	K	Lenti-Control	4450.85
28858	K	Lenti-Control	340.691
28858	K	Lenti-Control	972.698
28858	K	Lenti-Control	134.725
28858	K	Lenti-Control	604.497
28858	K	Lenti-Control	5045.47
28858	K	Lenti-Control	1632.21
28858	K	Lenti-Control	641.176
28858	K	Lenti-Control	617.194
28858	K	Lenti-Control	315.298
28858	K	Lenti-Control	287.789
28858	K	Lenti-Control	2342.52
28858	K	Lenti-Control	234.181
28858	K	Lenti-Control	728.642
28858	K	Lenti-Control	913.447
28858	K	Lenti-Control	389.361
28858	K	Lenti-Control	761.088
28858	K	Lenti-Control	282.851
28858	K	Lenti-Control	248.288
28858	K	Lenti-Control	5965.27
28858	K	Lenti-Control	2707.89
28858	K	Lenti-Control	356.209
28858	K	Lenti-Control	311.771
28858	K	Lenti-Control	302.601
28858	K	Lenti-Control	3145.22
28858	K	Lenti-Control	234.181
28858	K	Lenti-Control	330.111
28858	K	Lenti-Control	629.891
28858	K	Lenti-Control	296.958
28858	K	Lenti-Control	132.609
28858	K	Lenti-Control	714.534
28858	K	Lenti-Control	3381.52
28858	K	Lenti-Control	1148.33
28858	K	Lenti-Control	667.98
28858	K	Lenti-Control	137.546
28858	K	Lenti-Control	895.813
28858	K	Lenti-Control	283.557
28858	K	Lenti-Control	1009.38
28858	K	Lenti-Control	161.528
28858	K	Lenti-Control	271.565
28858	K	Lenti-Control	383.013
28858	K	Lenti-Control	5345.25
28858	K	Lenti-Control	236.297
28858	K	Lenti-Control	703.954
28858	K	Lenti-Control	459.898
28858	K	Lenti-Control	652.462
28858	K	Lenti-Control	608.73
28858	K	Lenti-Control	251.11
28858	K	Lenti-Control	323.762
28858	K	Lenti-Control	570.64
28858	K	Lenti-Control	373.843
28858	K	Lenti-Control	361.852
28858	K	Lenti-Control	292.021
28858	K	Lenti-Control	332.227
28858	K	Lenti-Control	324.468
28858	K	Lenti-Control	1441.06
28858	K	Lenti-Control	241.235
28858	K	Lenti-Control	10951.5
28858	K	Lenti-Control	1225.22
28858	K	Lenti-Control	211.609
28858	K	Lenti-Control	323.057
28858	K	Lenti-Control	576.283
28858	K	Lenti-Control	1420.6
28858	K	Lenti-Control	491.639
28858	K	Lenti-Control	272.271
28858	K	Lenti-Control	14081.2
28858	K	Lenti-Control	410.522
28858	K	Lenti-Control	2389.78
28858	K	Lenti-Control	322.352
28858	K	Lenti-Control	11096.8
28858	K	Lenti-Control	1400.85
28858	K	Lenti-Control	408.406
28858	K	Lenti-Control	1031.95
28858	K	Lenti-Control	1747.19
28858	K	Lenti-Control	6237.54
28858	K	Lenti-Control	1019.25
28858	K	Lenti-Control	327.289
28858	K	Lenti-Control	1050.29
28858	K	Lenti-Control	485.996
28858	K	Lenti-Control	330.111
28858	K	Lenti-Control	313.182
28858	K	Lenti-Control	3023.19
28858	K	Lenti-Control	272.271
28858	K	Lenti-Control	309.655
28858	K	Lenti-Control	277.208
28858	K	Lenti-Control	699.016
28858	K	Lenti-Control	1707.69
28858	K	Lenti-Control	942.367
28858	K	Lenti-Control	268.744
28858	K	Lenti-Control	347.039
28858	K	Lenti-Control	287.083
28858	K	Lenti-Control	263.806
28858	K	Lenti-Control	1466.45
28858	K	Lenti-Control	224.306
28858	K	Lenti-Control	227.127
28858	K	Lenti-Control	1220.99
28858	K	Lenti-Control	2081.53
28858	K	Lenti-Control	252.521
28858	K	Lenti-Control	281.44
28858	K	Lenti-Control	306.834
28858	K	Lenti-Control	344.218
28858	K	Lenti-Control	266.628
28858	K	Lenti-Control	1344.42
28858	K	Lenti-Control	119.207
28858	K	Lenti-Control	100.867
28858	K	Lenti-Control	261.69
28858	K	Lenti-Control	3607.23
28858	K	Lenti-Control	2647.23
28858	K	Lenti-Control	406.995
28858	K	Lenti-Control	462.014
28858	K	Lenti-Control	549.479
28858	K	Lenti-Control	332.227
28858	K	Lenti-Control	3038.71
28858	K	Lenti-Control	2981.58
28858	K	Lenti-Control	289.905
28858	K	Lenti-Control	524.086
28858	K	Lenti-Control	1092.61
28858	K	Lenti-Control	986.805
28858	K	Lenti-Control	643.998
28858	K	Lenti-Control	306.128
28858	K	Lenti-Control	287.789
28858	K	Lenti-Control	265.922
28858	K	Lenti-Control	5317.04
28858	K	Lenti-Control	900.751
28858	K	Lenti-Control	341.396
28858	K	Lenti-Control	3397.74
28858	K	Lenti-Control	863.366
28858	K	Lenti-Control	2801
28858	K	Lenti-Control	2318.53
28858	K	Lenti-Control	984.689
28858	K	Lenti-Control	1881.91
28858	K	Lenti-Control	4490.35
28858	K	Lenti-Control	330.111
28858	K	Lenti-Control	454.96
28858	K	Lenti-Control	359.736
28858	K	Lenti-Control	397.826
28858	K	Lenti-Control	315.298
28858	K	Lenti-Control	395.71
28858	K	Lenti-Control	346.334
28858	K	Lenti-Control	668.686
28858	K	Lenti-Control	326.584
28858	K	Lenti-Control	366.79
28858	K	Lenti-Control	394.299
28858	K	Lenti-Control	1771.88
28858	K	Lenti-Control	382.308
28858	K	Lenti-Control	2899.75
28858	K	Lenti-Control	446.496
28858	K	Lenti-Control	344.218
28858	K	Lenti-Control	278.619
28858	K	Lenti-Control	3674.24
28858	K	Lenti-Control	500.103
28858	K	Lenti-Control	3959.21
28858	K	Lenti-Control	6418.11
28858	K	Lenti-Control	257.458
28858	K	Lenti-Control	1526.41
28858	K	Lenti-Control	916.269
28858	K	Lenti-Control	7566.45
28858	K	Lenti-Control	3411.85
28858	K	Lenti-Control	184.1
28858	K	Lenti-Control	288.494
28858	K	Lenti-Control	295.548
28858	K	Lenti-Control	562.176
28858	K	Lenti-Control	1515.83
28858	K	Lenti-Control	2868.72
28858	K	Lenti-Control	975.519
28858	K	Lenti-Control	270.155
28858	K	Lenti-Control	2217.67
28858	K	Lenti-Control	594.622
28858	K	Lenti-Control	329.405
28858	K	Lenti-Control	1574.37
28858	K	Lenti-Control	613.667
28858	K	Lenti-Control	697.606
28858	K	Lenti-Control	343.513
28858	K	Lenti-Control	617.899
28858	K	Lenti-Control	286.378
28858	K	Lenti-Control	2264.22
28858	K	Lenti-Control	160.118
28858	K	Lenti-Control	916.974
28858	K	Lenti-Control	646.114
28858	K	Lenti-Control	871.831
28858	K	Lenti-Control	4708.31
28858	K	Lenti-Control	332.227
28858	K	Lenti-Control	880.295
28858	K	Lenti-Control	296.253
28858	K	Lenti-Control	762.499
28858	K	Lenti-Control	274.387
28858	K	Lenti-Control	2431.39
28858	K	Lenti-Control	959.296
28858	K	Lenti-Control	632.712
28858	K	Lenti-Control	129.082
28858	K	Lenti-Control	6049.91
28858	K	Lenti-Control	275.092
28858	K	Lenti-Control	1035.48
28858	K	Lenti-Control	1359.24
28858	K	Lenti-Control	894.402
28858	K	Lenti-Control	577.694
28858	K	Lenti-Control	603.087
28858	K	Lenti-Control	2264.93
28858	K	Lenti-Control	519.854
28858	K	Lenti-Control	613.667
28858	K	Lenti-Control	1875.56
28858	K	Lenti-Control	266.628
28858	K	Lenti-Control	1235.8
28858	K	Lenti-Control	288.494
28858	K	Lenti-Control	299.075
28858	K	Lenti-Control	655.284
28858	K	Lenti-Control	276.503
28858	K	Lenti-Control	7371.76
28858	K	Lenti-Control	581.22
28858	K	Lenti-Control	586.158
28858	K	Lenti-Control	3270.78
28858	K	Lenti-Control	567.113
28858	K	Lenti-Control	4005.06
28858	K	Lenti-Control	6418.11
28858	K	Lenti-Control	310.36
28858	K	Lenti-Control	561.47
28858	K	Lenti-Control	309.655
28858	K	Lenti-Control	225.717
28858	K	Lenti-Control	517.032
28858	K	Lenti-Control	1196.3
28858	K	Lenti-Control	1391.68
28858	K	Lenti-Control	240.529
28858	K	Lenti-Control	248.994
28858	K	Lenti-Control	1657.61
28858	K	Lenti-Control	3097.96
28858	K	Lenti-Control	389.361
28858	K	Lenti-Control	144.6
28858	K	Lenti-Control	9748.84
28858	K	Lenti-Control	312.476
28858	K	Lenti-Control	4713.95
28858	K	Lenti-Control	1447.41
28858	K	Lenti-Control	301.896
28858	K	Lenti-Control	1205.47
28858	K	Lenti-Control	584.042
28858	K	Lenti-Control	240.529
28858	K	Lenti-Control	474.71
28858	K	Lenti-Control	1402.26
28858	K	Lenti-Control	1679.47
28858	K	Lenti-Control	4958.71
28858	K	Lenti-Control	359.031
28858	K	Lenti-Control	147.421
28858	K	Lenti-Control	351.272
28858	K	Lenti-Control	490.934
28858	K	Lenti-Control	284.262
28858	K	Lenti-Control	7919.83
28858	K	Lenti-Control	2459.61
28858	K	Lenti-Control	7583.37
28858	K	Lenti-Control	268.744
28858	K	Lenti-Control	1046.06
28858	K	Lenti-Control	272.271
28858	K	Lenti-Control	1935.52
28858	K	Lenti-Control	1790.22
28858	K	Lenti-Control	1642.79
28858	K	Lenti-Control	567.818
28858	K	Lenti-Control	859.134
28858	K	Lenti-Control	673.623
28858	K	Lenti-Control	2186.63
28858	K	Lenti-Control	1486.2
28858	K	Lenti-Control	559.354
28858	K	Lenti-Control	2888.47
28858	K	Lenti-Control	3569.85
28858	K	Lenti-Control	1068.63
28858	K	Lenti-Control	294.842
28858	K	Lenti-Control	153.769
28858	K	Lenti-Control	444.38
28858	K	Lenti-Control	889.465
28858	K	Lenti-Control	341.396
28858	K	Lenti-Control	1220.99
28858	K	Lenti-Control	220.779
28858	K	Lenti-Control	617.194
28858	K	Lenti-Control	551.595
28858	K	Lenti-Control	1282.35
28858	K	Lenti-Control	2140.08
28858	K	Lenti-Control	913.447
28858	K	Lenti-Control	1230.16
28858	K	Lenti-Control	6896.35
28858	K	Lenti-Control	9711.46
28858	K	Lenti-Control	3928.88
28858	K	Lenti-Control	122.733
28858	K	Lenti-Control	2843.32
28858	K	Lenti-Control	354.093
28858	K	Lenti-Control	824.571
28858	K	Lenti-Control	497.282
28858	K	Lenti-Control	633.417
28858	K	Lenti-Control	1793.74
28858	K	Lenti-Control	6164.18
28858	K	Lenti-Control	363.968
28858	K	Lenti-Control	264.512
28858	K	Lenti-Control	6326.41
28858	K	Lenti-Control	4463.55
28858	K	Lenti-Control	617.194
28858	K	Lenti-Control	319.53
28858	K	Lenti-Control	650.346
28858	K	Lenti-Control	625.658
28858	K	Lenti-Control	1389.57
28858	K	Lenti-Control	641.176
28858	K	Lenti-Control	5624.58
28858	K	Lenti-Control	921.206
28858	K	Lenti-Control	7945.23
28858	K	Lenti-Control	7115.01
28858	K	Lenti-Control	297.664
28858	K	Lenti-Control	6550.02
28858	K	Lenti-Control	296.253
28858	K	Lenti-Control	280.03
28858	K	Lenti-Control	346.334
28858	K	Lenti-Control	494.461
28858	K	Lenti-Control	536.077
28858	K	Lenti-Control	582.631
28858	K	Lenti-Control	2047.67
28858	K	Lenti-Control	1050.29
28858	K	Lenti-Control	1515.12
28858	K	Lenti-Control	2070.95
28858	K	Lenti-mCherry	147.421
28858	K	Lenti-mCherry	341.396
28858	K	Lenti-mCherry	288.494
28858	K	Lenti-mCherry	1113.77
28858	K	Lenti-mCherry	225.011
28858	K	Lenti-mCherry	7063.52
28858	K	Lenti-mCherry	2549.19
28858	K	Lenti-mCherry	5467.99
28858	K	Lenti-mCherry	212.315
28858	K	Lenti-mCherry	1833.24
28858	K	Lenti-mCherry	260.28
28858	K	Lenti-mCherry	1863.57
28858	K	Lenti-mCherry	2458.9
28858	K	Lenti-mCherry	2217.67
28858	K	Lenti-mCherry	592.506
28858	K	Lenti-mCherry	272.271
28858	K	Lenti-mCherry	2622.55
28858	K	Lenti-mCherry	3577.61
28858	K	Lenti-mCherry	4258.29
28858	K	Lenti-mCherry	385.129
28858	K	Lenti-mCherry	428.156
28858	K	Lenti-mCherry	218.663
28858	K	Lenti-mCherry	1948.22
28858	K	Lenti-mCherry	838.678
28858	K	Lenti-mCherry	376.665
28858	K	Lenti-mCherry	2241.65
28858	K	Lenti-mCherry	268.039
28858	K	Lenti-mCherry	323.057
28858	K	Lenti-mCherry	446.496
28858	K	Lenti-mCherry	863.366
28858	K	Lenti-mCherry	1878.39
28858	K	Lenti-mCherry	463.424
28858	K	Lenti-mCherry	1900.96
28858	K	Lenti-mCherry	155.886
28858	K	Lenti-mCherry	180.573
28858	K	Lenti-mCherry	1412.14
28858	K	Lenti-mCherry	926.144
28858	K	Lenti-mCherry	2207.09
28858	K	Lenti-mCherry	531.845
28858	K	Lenti-mCherry	142.484
28858	K	Lenti-mCherry	437.326
28858	K	Lenti-mCherry	134.725
28858	K	Lenti-mCherry	1268.95
28858	K	Lenti-mCherry	3203.77
28858	K	Lenti-mCherry	216.547
28858	K	Lenti-mCherry	1927.06
28858	K	Lenti-mCherry	555.122
28858	K	Lenti-mCherry	886.643
28858	K	Lenti-mCherry	541.015
28858	K	Lenti-mCherry	823.866
28858	K	Lenti-mCherry	595.328
28858	K	Lenti-mCherry	779.428
28858	K	Lenti-mCherry	299.075
28858	K	Lenti-mCherry	137.546
28858	K	Lenti-mCherry	1824.78
28858	K	Lenti-mCherry	2039.21
28858	K	Lenti-mCherry	671.507
28858	K	Lenti-mCherry	1177.25
28858	K	Lenti-mCherry	312.476
28858	K	Lenti-mCherry	237.708
28858	K	Lenti-mCherry	1602.59
28858	K	Lenti-mCherry	247.583
28858	K	Lenti-mCherry	539.604
28858	K	Lenti-mCherry	490.228
28858	K	Lenti-mCherry	244.761
28858	K	Lenti-mCherry	268.039
28858	K	Lenti-mCherry	286.378
28858	K	Lenti-mCherry	915.563
28858	K	Lenti-mCherry	481.764
28858	K	Lenti-mCherry	551.595
28858	K	Lenti-mCherry	869.714
28858	K	Lenti-mCherry	3715.15
28858	K	Lenti-mCherry	234.886
28858	K	Lenti-mCherry	7004.98
28858	K	Lenti-mCherry	787.187
28858	K	Lenti-mCherry	289.905
28858	K	Lenti-mCherry	972.698
28858	K	Lenti-mCherry	2867.31
28858	K	Lenti-mCherry	1711.21
28858	K	Lenti-mCherry	149.537
28858	K	Lenti-mCherry	562.176
28858	K	Lenti-mCherry	146.716
28858	K	Lenti-mCherry	242.645
28858	K	Lenti-mCherry	2726.94
28858	K	Lenti-mCherry	2003.94
28858	K	Lenti-mCherry	727.231
28858	K	Lenti-mCherry	353.388
28858	K	Lenti-mCherry	608.73
28858	K	Lenti-mCherry	578.399
28858	K	Lenti-mCherry	223.601
28858	K	Lenti-mCherry	532.55
28858	K	Lenti-mCherry	3674.95
28858	K	Lenti-mCherry	806.232
28858	K	Lenti-mCherry	285.673
28858	K	Lenti-mCherry	952.242
28858	K	Lenti-mCherry	5512.42
28858	K	Lenti-mCherry	921.911
28858	K	Lenti-mCherry	1426.25
28858	K	Lenti-mCherry	643.998
28858	K	Lenti-mCherry	3301.11
28858	K	Lenti-mCherry	579.104
28858	K	Lenti-mCherry	240.529
28858	K	Lenti-mCherry	287.083
28858	K	Lenti-mCherry	2118.21
28858	K	Lenti-mCherry	856.313
28858	K	Lenti-mCherry	262.396
28858	K	Lenti-mCherry	1445.29
28858	K	Lenti-mCherry	3589.6
28858	K	Lenti-mCherry	221.484
28858	K	Lenti-mCherry	929.67
28858	K	Lenti-mCherry	852.786
28858	K	Lenti-mCherry	419.692
28858	K	Lenti-mCherry	5740.96
28858	K	Lenti-mCherry	115.68
28858	K	Lenti-mCherry	1509.48
28858	K	Lenti-mCherry	1398.03
28858	K	Lenti-mCherry	610.14
28858	K	Lenti-mCherry	1223.81
28858	K	Lenti-mCherry	863.366
28858	K	Lenti-mCherry	3871.75
28858	K	Lenti-mCherry	517.032
28858	K	Lenti-mCherry	581.22
28858	K	Lenti-mCherry	1284.47
28858	K	Lenti-mCherry	351.272
28858	K	Lenti-mCherry	10279.3
28858	K	Lenti-mCherry	241.235
28858	K	Lenti-mCherry	291.316
28858	K	Lenti-mCherry	295.548
28858	K	Lenti-mCherry	179.163
28858	K	Lenti-mCherry	1705.57
28858	K	Lenti-mCherry	283.557
28858	K	Lenti-mCherry	8008.71
28858	K	Lenti-mCherry	1410.02
28858	K	Lenti-mCherry	308.244
28858	K	Lenti-mCherry	564.997
28858	K	Lenti-mCherry	292.021
28858	K	Lenti-mCherry	542.425
28858	K	Lenti-mCherry	788.598
28858	K	Lenti-mCherry	301.896
28858	K	Lenti-mCherry	352.682
28858	K	Lenti-mCherry	612.962
28858	K	Lenti-mCherry	1770.46
28858	K	Lenti-mCherry	253.931
28858	K	Lenti-mCherry	1483.38
28858	K	Lenti-mCherry	321.646
28858	K	Lenti-mCherry	4726.65
28858	K	Lenti-mCherry	1469.98
28858	K	Lenti-mCherry	907.804
28858	K	Lenti-mCherry	1278.83
28858	K	Lenti-mCherry	391.477
28858	K	Lenti-mCherry	1608.23
28858	K	Lenti-mCherry	2454.67
28858	K	Lenti-mCherry	2485.7
28858	K	Lenti-mCherry	304.012
28858	K	Lenti-mCherry	334.343
28858	K	Lenti-mCherry	5622.46
28858	K	Lenti-mCherry	290.61
28858	K	Lenti-mCherry	1764.12
28858	K	Lenti-mCherry	119.207
28858	K	Lenti-mCherry	1370.52
28858	K	Lenti-mCherry	433.799
28858	K	Lenti-mCherry	284.262
28858	K	Lenti-mCherry	1132.82
28858	K	Lenti-mCherry	1477.74
28858	K	Lenti-mCherry	331.521
28858	K	Lenti-mCherry	244.761
28858	K	Lenti-mCherry	675.739
28858	K	Lenti-mCherry	229.243
28858	K	Lenti-mCherry	433.799
28858	K	Lenti-mCherry	239.119
28858	K	Lenti-mCherry	312.476
28858	K	Lenti-mCherry	1623.04
28858	K	Lenti-mCherry	287.789
28858	K	Lenti-mCherry	650.346
28858	K	Lenti-mCherry	1149.04
28858	K	Lenti-mCherry	237.708
28858	K	Lenti-mCherry	318.825
28858	K	Lenti-mCherry	1608.94
28858	K	Lenti-mCherry	282.146
28858	K	Lenti-mCherry	490.228
28858	K	Lenti-mCherry	1922.82
28858	K	Lenti-mCherry	958.59
28858	K	Lenti-mCherry	273.681
28858	K	Lenti-mCherry	334.343
28858	K	Lenti-mCherry	207.377
28858	K	Lenti-mCherry	356.914
28858	K	Lenti-mCherry	2680.39
28858	K	Lenti-mCherry	1702.04
28858	K	Lenti-mCherry	1079.91
28858	K	Lenti-mCherry	2112.57
28858	K	Lenti-mCherry	153.064
28858	K	Lenti-mCherry	1023.48
28858	K	Lenti-mCherry	2408.11
28858	K	Lenti-mCherry	456.371
28858	K	Lenti-mCherry	2303.02
28858	K	Lenti-mCherry	611.551
28858	K	Lenti-mCherry	540.309
28858	K	Lenti-mCherry	245.467
28858	K	Lenti-mCherry	406.995
28858	K	Lenti-mCherry	1639.97
28858	K	Lenti-mCherry	296.253
28858	K	Lenti-mCherry	1174.43
28858	K	Lenti-mCherry	407.701
28858	K	Lenti-mCherry	303.307
28858	K	Lenti-mCherry	245.467
28858	K	Lenti-mCherry	593.917
28858	K	Lenti-mCherry	1361.35
28858	K	Lenti-mCherry	469.067
28858	K	Lenti-mCherry	916.974
28858	K	Lenti-mCherry	201.734
28858	K	Lenti-mCherry	239.824
28858	K	Lenti-mCherry	246.878
28858	K	Lenti-mCherry	237.002
28858	K	Lenti-mCherry	2314.3
28858	K	Lenti-mCherry	541.015
28858	K	Lenti-mCherry	579.81
28858	K	Lenti-mCherry	856.313
28858	K	Lenti-mCherry	313.887
28858	K	Lenti-mCherry	1837.47
28858	K	Lenti-mCherry	452.139
28858	K	Lenti-mCherry	1655.49
28858	K	Lenti-mCherry	2510.39
28858	K	Lenti-mCherry	440.853
28858	K	Lenti-mCherry	1092.61
28858	K	Lenti-mCherry	271.565
28858	K	Lenti-mCherry	598.854
28858	K	Lenti-mCherry	250.404
28858	K	Lenti-mCherry	256.753
28858	K	Lenti-mCherry	292.021
28858	K	Lenti-mCherry	872.536
28858	K	Lenti-mCherry	1687.94
28858	K	Lenti-mCherry	347.745
28858	K	Lenti-mCherry	5101.9
28858	K	Lenti-mCherry	475.416
28858	K	Lenti-mCherry	1441.06
28858	K	Lenti-mCherry	2387.66
28858	K	Lenti-mCherry	265.922
28858	K	Lenti-mCherry	799.883
28858	K	Lenti-mCherry	4206.09
28858	K	Lenti-mCherry	548.774
28858	K	Lenti-mCherry	3473.92
28858	K	Lenti-mCherry	285.673
28858	K	Lenti-mCherry	381.602
28858	K	Lenti-mCherry	2113.27
28858	K	Lenti-mCherry	478.943
28858	K	Lenti-mCherry	830.919
28858	K	Lenti-mCherry	2108.33
28858	K	Lenti-mCherry	167.171
28858	K	Lenti-mCherry	309.655
28858	K	Lenti-mCherry	152.359
28858	K	Lenti-mCherry	1117.3
28858	K	Lenti-mCherry	414.049
28858	K	Lenti-mCherry	314.593
28858	K	Lenti-mCherry	649.641
28858	K	Lenti-mCherry	260.28
28858	K	Lenti-mCherry	329.405
28858	K	Lenti-mCherry	952.242
28858	K	Lenti-mCherry	4893.11
28858	K	Lenti-mCherry	262.396
28858	K	Lenti-mCherry	1108.13
28858	K	Lenti-mCherry	517.738
28858	K	Lenti-mCherry	411.933
28858	K	Lenti-mCherry	2015.93
28858	K	Lenti-mCherry	1893.9
28858	K	Lenti-mCherry	514.916
28858	K	Lenti-mCherry	169.287
28858	K	Lenti-mCherry	521.97
28858	K	Lenti-mCherry	539.604
28858	K	Lenti-mCherry	227.127
28858	K	Lenti-mCherry	5383.34
28858	K	Lenti-mCherry	275.798
28858	K	Lenti-mCherry	542.425
28858	K	Lenti-mCherry	436.621
28858	K	Lenti-mCherry	796.357
28858	K	Lenti-mCherry	833.036
28858	K	Lenti-mCherry	3109.95
28858	K	Lenti-mCherry	548.774
28858	K	Lenti-mCherry	2940.66
28858	K	Lenti-mCherry	898.634
28858	K	Lenti-mCherry	847.848
28858	K	Lenti-mCherry	177.752
28858	K	Lenti-mCherry	288.494
28858	K	Lenti-mCherry	4351.39
28858	K	Lenti-mCherry	295.548
28858	K	Lenti-mCherry	261.69
28858	K	Lenti-mCherry	580.515
28858	K	Lenti-mCherry	231.36
28858	K	Lenti-mCherry	613.667
28858	K	Lenti-mCherry	265.922
28858	K	Lenti-mCherry	1410.02
28858	K	Lenti-mCherry	168.582
28858	K	Lenti-mCherry	347.745
28858	K	Lenti-mCherry	1508.07
28858	K	Lenti-mCherry	241.235
28858	K	Lenti-mCherry	2463.84
28858	K	Lenti-mCherry	219.368
28858	K	Lenti-mCherry	576.988
28858	K	Lenti-mCherry	299.78
28858	K	Lenti-mCherry	272.976
28858	K	Lenti-mCherry	306.128
28858	K	Lenti-mCherry	715.945
28858	K	Lenti-mCherry	294.137
28858	K	Lenti-mCherry	761.088
28858	K	Lenti-mCherry	582.631
28858	K	Lenti-mCherry	800.589
28858	K	Lenti-mCherry	275.092
28858	K	Lenti-mCherry	309.655
28858	K	Lenti-mCherry	1042.53
28858	K	Lenti-mCherry	5126.59
28858	K	Lenti-mCherry	327.995
28858	K	Lenti-mCherry	1489.73
28858	K	Lenti-mCherry	286.378
28858	K	Lenti-mCherry	204.556
28858	K	Lenti-mCherry	172.109
28858	K	Lenti-mCherry	10102.2
28858	K	Lenti-mCherry	188.332
28858	K	Lenti-mCherry	743.454
28858	K	Lenti-mCherry	547.363
28858	K	Lenti-mCherry	296.958
28858	K	Lenti-mCherry	2178.87
28858	K	Lenti-mCherry	3089.5
28858	K	Lenti-mCherry	559.354
28858	K	Lenti-mCherry	1495.37
28858	K	Lenti-mCherry	8757.81
28858	K	Lenti-mCherry	2427.86
28858	K	Lenti-mCherry	198.207
28858	K	Lenti-mCherry	909.215
28858	K	Lenti-mCherry	550.184
28858	K	Lenti-mCherry	801.294
28858	K	Lenti-mCherry	1424.84
28858	K	Lenti-mCherry	313.887
28858	K	Lenti-mCherry	250.404
28858	K	Lenti-mCherry	138.251
28858	K	Lenti-mCherry	929.67
28858	K	Lenti-mCherry	6064.72
28858	K	Lenti-mCherry	1261.19
28858	K	Lenti-mCherry	1838.89
28858	K	Lenti-mCherry	282.851
28858	K	Lenti-mCherry	1088.38
28858	K	Lenti-mCherry	362.557
28858	K	Lenti-mCherry	270.155
28858	K	Lenti-mCherry	304.012
28858	K	Lenti-mCherry	325.878
28858	K	Lenti-mCherry	811.169
28858	K	Lenti-mCherry	215.842
28858	K	Lenti-mCherry	368.906
28858	K	Lenti-mCherry	266.628
28858	K	Lenti-mCherry	594.622
28858	K	Lenti-mCherry	172.109
28858	K	Lenti-mCherry	687.025
28858	K	Lenti-mCherry	812.58
28858	K	Lenti-mCherry	828.803
28858	K	Lenti-mCherry	2061.78
28858	K	Lenti-mCherry	275.798
28858	K	Lenti-mCherry	1435.42
28858	K	Lenti-mCherry	455.665
28858	K	Lenti-mCherry	761.794
28858	K	Lenti-mCherry	621.426
28858	K	Lenti-mCherry	1214.64
28858	K	Lenti-mCherry	222.19
28858	K	Lenti-mCherry	1285.17
28858	K	Lenti-mCherry	476.826
28858	K	Lenti-mCherry	542.425
28858	K	Lenti-mCherry	1246.38
28858	K	Lenti-mCherry	2779.84
28858	K	Lenti-mCherry	258.869
28858	K	Lenti-mCherry	1520.77
28858	K	Lenti-mCherry	605.203
28858	K	Lenti-mCherry	272.271
28858	K	Lenti-mCherry	1036.89
28858	K	Lenti-mCherry	817.517
28858	K	Lenti-mCherry	3862.58
28858	K	Lenti-mCherry	263.101
28858	K	Lenti-mCherry	1843.82
28858	K	Lenti-mCherry	246.878
28858	K	Lenti-mCherry	330.111
28858	K	Lenti-mCherry	290.61
28858	K	Lenti-mCherry	898.634
28858	K	Lenti-mCherry	2143.6
28858	K	Lenti-mCherry	3414.67
28858	K	Lenti-mCherry	557.943
28858	K	Lenti-mCherry	1212.52
28858	K	Lenti-mCherry	293.432
28858	K	Lenti-mCherry	504.336
28858	K	Lenti-mCherry	3430.19
28858	K	Lenti-mCherry	1318.33
28858	K	Lenti-mCherry	678.561
28858	K	Lenti-mCherry	1695.7
28858	K	Lenti-mCherry	425.335
28858	K	Lenti-mCherry	269.449
28858	K	Lenti-mCherry	316.003
28858	K	Lenti-mCherry	2117.5
28858	K	Lenti-mCherry	1410.73
28858	K	Lenti-mCherry	2573.88
28858	K	Lenti-mCherry	185.511
28858	K	Lenti-mCherry	1264.72
28858	K	Lenti-mCherry	235.592
28858	K	Lenti-mCherry	4797.89
28858	K	Lenti-mCherry	1125.06
28858	K	Lenti-mCherry	3007.67
28858	K	Lenti-mCherry	1369.11
28858	K	Lenti-mCherry	541.72
28858	K	Lenti-mCherry	1440.35
28858	K	Lenti-mCherry	632.007
28858	K	Lenti-mCherry	1860.05
28858	K	Lenti-mCherry	793.535
28858	K	Lenti-mCherry	291.316
28858	K	Lenti-mCherry	277.208
28858	K	Lenti-mCherry	284.967
28858	K	Lenti-mCherry	336.459
28858	K	Lenti-mCherry	221.484
28858	K	Lenti-mCherry	1192.07
28858	K	Lenti-mCherry	1907.31
28858	K	Lenti-mCherry	314.593
28858	K	Lenti-mCherry	612.962
28858	K	Lenti-mCherry	242.645
28858	K	Lenti-mCherry	629.185
28858	K	Lenti-mCherry	287.789
28858	K	Lenti-mCherry	256.753
28858	K	Lenti-mCherry	3940.17
28858	K	Lenti-mCherry	318.825
28858	K	Lenti-mCherry	557.943
28858	K	Lenti-mCherry	194.681
28858	K	Lenti-mCherry	3933.82
28858	K	Lenti-mCherry	6188.16
28858	K	Lenti-mCherry	1365.59
28858	K	Lenti-mCherry	1536.28
28858	K	Lenti-mCherry	238.413
28858	K	Lenti-mCherry	1730.96
28858	K	Lenti-mCherry	2401.06
28858	K	Lenti-mCherry	649.641
28858	K	Lenti-mCherry	296.253
28858	K	Lenti-mCherry	509.273
28858	K	Lenti-mCherry	504.336
28858	K	Lenti-mCherry	651.757
28858	K	Lenti-mCherry	210.904
28858	K	Lenti-mCherry	2091.41
28858	K	Lenti-mCherry	997.385
28858	K	Lenti-mCherry	240.529
28858	K	Lenti-mCherry	471.889
28858	K	Lenti-mCherry	2123.15
28858	K	Lenti-mCherry	150.243
28858	K	Lenti-mCherry	5164.68
28858	K	Lenti-mCherry	1185.01
28858	K	Lenti-mCherry	270.155
28858	K	Lenti-mCherry	225.011
28858	K	Lenti-mCherry	297.664
28858	K	Lenti-mCherry	2103.4
28858	K	Lenti-mCherry	1328.91
28858	K	Lenti-mCherry	272.271
28858	K	Lenti-mCherry	1430.48
28858	K	Lenti-mCherry	251.11
28858	K	Lenti-mCherry	378.781
28858	K	Lenti-mCherry	3337.78
28858	K	Lenti-mCherry	345.629
28858	K	Lenti-mCherry	2808.06
28858	K	Lenti-mCherry	273.681
28858	K	Lenti-mCherry	111.448
28858	K	Lenti-mCherry	898.634
28858	K	Lenti-mCherry	277.914
28858	K	Lenti-mCherry	566.408
28858	K	Lenti-mCherry	263.806
28858	K	Lenti-mCherry	2322.77
28858	K	Lenti-mCherry	3428.78
28858	K	Lenti-mCherry	282.146
28858	K	Lenti-mCherry	247.583
28858	K	Lenti-mCherry	4015.64
28858	K	Lenti-mCherry	467.657
28858	K	Lenti-SIINFEKL	412.638
28858	K	Lenti-SIINFEKL	351.272
28858	K	Lenti-SIINFEKL	364.673
28858	K	Lenti-SIINFEKL	280.735
28858	K	Lenti-SIINFEKL	1961.62
28858	K	Lenti-SIINFEKL	372.432
28858	K	Lenti-SIINFEKL	1138.46
28858	K	Lenti-SIINFEKL	969.876
28858	K	Lenti-SIINFEKL	981.867
28858	K	Lenti-SIINFEKL	177.046
28858	K	Lenti-SIINFEKL	700.427
28858	K	Lenti-SIINFEKL	362.557
28858	K	Lenti-SIINFEKL	296.253
28858	K	Lenti-SIINFEKL	275.092
28858	K	Lenti-SIINFEKL	276.503
28858	K	Lenti-SIINFEKL	1637.86
28858	K	Lenti-SIINFEKL	306.128
28858	K	Lenti-SIINFEKL	327.995
28858	K	Lenti-SIINFEKL	287.083
28858	K	Lenti-SIINFEKL	307.539
28858	K	Lenti-SIINFEKL	263.101
28858	K	Lenti-SIINFEKL	308.244
28858	K	Lenti-SIINFEKL	418.281
28858	K	Lenti-SIINFEKL	356.914
28858	K	Lenti-SIINFEKL	474.005
28858	K	Lenti-SIINFEKL	797.767
28858	K	Lenti-SIINFEKL	282.146
28858	K	Lenti-SIINFEKL	327.289
28858	K	Lenti-SIINFEKL	320.941
28858	K	Lenti-SIINFEKL	392.183
28858	K	Lenti-SIINFEKL	288.494
28858	K	Lenti-SIINFEKL	289.199
28858	K	Lenti-SIINFEKL	249.699
28858	K	Lenti-SIINFEKL	244.056
28858	K	Lenti-SIINFEKL	646.819
28858	K	Lenti-SIINFEKL	107.921
28858	K	Lenti-SIINFEKL	328.7
28858	K	Lenti-SIINFEKL	145.305
28858	K	Lenti-SIINFEKL	322.352
28858	K	Lenti-SIINFEKL	912.742
28858	K	Lenti-SIINFEKL	325.878
28858	K	Lenti-SIINFEKL	355.504
28858	K	Lenti-SIINFEKL	213.725
28858	K	Lenti-SIINFEKL	701.838
28858	K	Lenti-SIINFEKL	287.083
28858	K	Lenti-SIINFEKL	289.905
28858	K	Lenti-SIINFEKL	679.266
28858	K	Lenti-SIINFEKL	356.209
28858	K	Lenti-SIINFEKL	648.935
28858	K	Lenti-SIINFEKL	332.932
28858	K	Lenti-SIINFEKL	362.557
28858	K	Lenti-SIINFEKL	330.816
28858	K	Lenti-SIINFEKL	251.11
28858	K	Lenti-SIINFEKL	691.257
28858	K	Lenti-SIINFEKL	283.557
28858	K	Lenti-SIINFEKL	258.869
28858	K	Lenti-SIINFEKL	964.939
28858	K	Lenti-SIINFEKL	283.557
28858	K	Lenti-SIINFEKL	311.066
28858	K	Lenti-SIINFEKL	124.144
28858	K	Lenti-SIINFEKL	1323.26
28858	K	Lenti-SIINFEKL	900.045
28858	K	Lenti-SIINFEKL	171.404
28858	K	Lenti-SIINFEKL	579.104
28858	K	Lenti-SIINFEKL	706.07
28858	K	Lenti-SIINFEKL	553.006
28858	K	Lenti-SIINFEKL	314.593
28858	K	Lenti-SIINFEKL	215.136
28858	K	Lenti-SIINFEKL	448.612
28858	K	Lenti-SIINFEKL	269.449
28858	K	Lenti-SIINFEKL	217.252
28858	K	Lenti-SIINFEKL	289.905
28858	K	Lenti-SIINFEKL	124.85
28858	K	Lenti-SIINFEKL	341.396
28858	K	Lenti-SIINFEKL	266.628
28858	K	Lenti-SIINFEKL	459.192
28858	K	Lenti-SIINFEKL	1204.76
28858	K	Lenti-SIINFEKL	371.727
28858	K	Lenti-SIINFEKL	619.31
28858	K	Lenti-SIINFEKL	566.408
28858	K	Lenti-SIINFEKL	172.109
28858	K	Lenti-SIINFEKL	363.263
28858	K	Lenti-SIINFEKL	331.521
28858	K	Lenti-SIINFEKL	292.021
28858	K	Lenti-SIINFEKL	1510.89
28858	K	Lenti-SIINFEKL	263.806
28858	K	Lenti-SIINFEKL	298.369
28858	K	Lenti-SIINFEKL	242.645
28858	K	Lenti-SIINFEKL	535.372
28858	K	Lenti-SIINFEKL	560.765
28858	K	Lenti-SIINFEKL	352.682
28858	K	Lenti-SIINFEKL	713.829
28858	K	Lenti-SIINFEKL	645.409
28858	K	Lenti-SIINFEKL	1170.2
28858	K	Lenti-SIINFEKL	313.182
28858	K	Lenti-SIINFEKL	287.083
28858	K	Lenti-SIINFEKL	246.172
28858	K	Lenti-SIINFEKL	615.783
28858	K	Lenti-SIINFEKL	336.459
28858	K	Lenti-SIINFEKL	676.445
28858	K	Lenti-SIINFEKL	378.075
28858	K	Lenti-SIINFEKL	206.672
28858	K	Lenti-SIINFEKL	680.677
28858	K	Lenti-SIINFEKL	203.145
28858	K	Lenti-SIINFEKL	317.414
28858	K	Lenti-SIINFEKL	344.218
28858	K	Lenti-SIINFEKL	386.54
28858	K	Lenti-SIINFEKL	284.967
28858	K	Lenti-SIINFEKL	301.191
28858	K	Lenti-SIINFEKL	310.36
28858	K	Lenti-SIINFEKL	385.834
28858	K	Lenti-SIINFEKL	961.412
28858	K	Lenti-SIINFEKL	308.95
28858	K	Lenti-SIINFEKL	275.798
28858	K	Lenti-SIINFEKL	1495.37
28858	K	Lenti-SIINFEKL	1551.1
28858	K	Lenti-SIINFEKL	296.253
28858	K	Lenti-SIINFEKL	325.878
28858	K	Lenti-SIINFEKL	332.227
28858	K	Lenti-SIINFEKL	1658.31
28858	K	Lenti-SIINFEKL	416.165
28858	K	Lenti-SIINFEKL	176.341
28858	K	Lenti-SIINFEKL	313.887
28858	K	Lenti-SIINFEKL	276.503
28858	K	Lenti-SIINFEKL	372.432
28858	K	Lenti-SIINFEKL	768.142
28858	K	Lenti-SIINFEKL	512.8
28858	K	Lenti-SIINFEKL	277.914
28858	K	Lenti-SIINFEKL	387.245
28858	K	Lenti-SIINFEKL	306.128
28858	K	Lenti-SIINFEKL	386.54
28858	K	Lenti-SIINFEKL	1738.02
28858	K	Lenti-SIINFEKL	318.825
28858	K	Lenti-SIINFEKL	268.744
28858	K	Lenti-SIINFEKL	361.852
28858	K	Lenti-SIINFEKL	302.601
28858	K	Lenti-SIINFEKL	271.565
28858	K	Lenti-SIINFEKL	557.943
28858	K	Lenti-SIINFEKL	615.783
28858	K	Lenti-SIINFEKL	264.512
28858	K	Lenti-SIINFEKL	348.45
28858	K	Lenti-SIINFEKL	151.653
28858	K	Lenti-SIINFEKL	445.79
28858	K	Lenti-SIINFEKL	318.825
28858	K	Lenti-SIINFEKL	312.476
28858	K	Lenti-SIINFEKL	258.163
28858	K	Lenti-SIINFEKL	256.753
28858	K	Lenti-SIINFEKL	306.128
28858	K	Lenti-SIINFEKL	318.825
28858	K	Lenti-SIINFEKL	1046.06
28858	K	Lenti-SIINFEKL	1598.36
28858	K	Lenti-SIINFEKL	855.607
28858	K	Lenti-SIINFEKL	259.574
28858	K	Lenti-SIINFEKL	248.994
28858	K	Lenti-SIINFEKL	320.235
28858	K	Lenti-SIINFEKL	325.173
28858	K	Lenti-SIINFEKL	822.455
28858	K	Lenti-SIINFEKL	321.646
28858	K	Lenti-SIINFEKL	292.726
28858	K	Lenti-SIINFEKL	219.368
28858	K	Lenti-Control	237.708
28858	K	Lenti-Control	763.91
28858	K	Lenti-Control	319.53
28858	K	Lenti-Control	279.324
28858	K	Lenti-Control	2671.92
28858	K	Lenti-Control	253.931
28858	K	Lenti-Control	276.503
28858	K	Lenti-Control	314.593
28858	K	Lenti-Control	3538.81
28858	K	Lenti-Control	736.401
28858	K	Lenti-Control	3388.57
28858	K	Lenti-Control	270.86
28858	K	Lenti-Control	318.825
28858	K	Lenti-Control	1154.68
28858	K	Lenti-Control	636.944
28858	K	Lenti-Control	1587.78
28858	K	Lenti-Control	848.554
28858	K	Lenti-Control	7522.01
28858	K	Lenti-Control	286.378
28858	K	Lenti-Control	244.056
28858	K	Lenti-Control	378.075
28858	K	Lenti-Control	1893.9
28858	K	Lenti-Control	1292.93
28858	K	Lenti-Control	666.569
28858	K	Lenti-Control	3528.23
28858	K	Lenti-Control	714.534
28858	K	Lenti-Control	327.995
28858	K	Lenti-Control	976.93
28858	K	Lenti-Control	895.108
28858	K	Lenti-Control	744.16
28858	K	Lenti-Control	288.494
28858	K	Lenti-Control	213.02
28858	K	Lenti-Control	390.067
28858	K	Lenti-Control	3281.36
28858	K	Lenti-Control	344.923
28858	K	Lenti-Control	1268.25
28858	K	Lenti-Control	900.751
28858	K	Lenti-Control	1488.32
28858	K	Lenti-Control	5106.84
28858	K	Lenti-Control	392.183
28858	K	Lenti-Control	1257.66
28858	K	Lenti-Control	284.262
28858	K	Lenti-Control	1783.16
28858	K	Lenti-Control	1001.62
28858	K	Lenti-Control	679.266
28858	K	Lenti-Control	299.78
28858	K	Lenti-Control	1015.02
28858	K	Lenti-Control	880.295
28858	K	Lenti-Control	289.905
28858	K	Lenti-Control	248.994
28858	K	Lenti-Control	325.173
28858	K	Lenti-Control	627.774
28858	K	Lenti-Control	250.404
28858	K	Lenti-Control	1281.65
28858	K	Lenti-Control	4637.77
28858	K	Lenti-Control	492.344
28858	K	Lenti-Control	909.215
28858	K	Lenti-Control	402.058
28858	K	Lenti-Control	778.722
28858	K	Lenti-Control	329.405
28858	K	Lenti-Control	323.762
28858	K	Lenti-Control	1034.06
28858	K	Lenti-Control	464.13
28858	K	Lenti-Control	2464.54
28858	K	Lenti-Control	2803.12
28858	K	Lenti-Control	1277.42
28858	K	Lenti-Control	334.343
28858	K	Lenti-Control	609.435
28858	K	Lenti-Control	277.914
28858	K	Lenti-Control	1830.42
28858	K	Lenti-Control	382.308
28858	K	Lenti-Control	296.253
28858	K	Lenti-Control	1618.11
28858	K	Lenti-Control	514.211
28858	K	Lenti-Control	284.262
28858	K	Lenti-Control	1572.26
28858	K	Lenti-Control	3262.31
28858	K	Lenti-Control	512.095
28858	K	Lenti-Control	367.495
28858	K	Lenti-Control	681.382
28858	K	Lenti-Control	574.872
28858	K	Lenti-Control	1833.95
28858	K	Lenti-Control	5485.62
28858	K	Lenti-Control	2826.4
28858	K	Lenti-Control	294.137
28858	K	Lenti-Control	648.935
28858	K	Lenti-Control	624.248
28858	K	Lenti-Control	371.727
28858	K	Lenti-Control	827.393
28858	K	Lenti-Control	897.929
28858	K	Lenti-Control	316.709
28858	K	Lenti-Control	1857.22
28858	K	Lenti-Control	6232.6
28858	K	Lenti-Control	1189.95
28858	K	Lenti-Control	279.324
28858	K	Lenti-Control	667.275
28858	K	Lenti-Control	239.119
28858	K	Lenti-Control	391.477
28858	K	Lenti-Control	459.192
28858	K	Lenti-Control	1559.56
28858	K	Lenti-Control	3310.28
28858	K	Lenti-Control	332.932
28858	K	Lenti-Control	286.378
28858	K	Lenti-Control	307.539
28858	K	Lenti-Control	6809.59
28858	K	Lenti-Control	3615.7
28858	K	Lenti-Control	3269.36
28858	K	Lenti-Control	295.548
28858	K	Lenti-Control	4043.15
28858	K	Lenti-Control	1159.62
28858	K	Lenti-Control	337.164
28858	K	Lenti-Control	279.324
28858	K	Lenti-Control	313.887
28858	K	Lenti-Control	2419.4
28858	K	Lenti-Control	897.224
28858	K	Lenti-Control	959.296
28858	K	Lenti-Control	6399.07
28858	K	Lenti-Control	1720.38
28858	K	Lenti-Control	659.516
28858	K	Lenti-Control	336.459
28858	K	Lenti-Control	282.146
28858	K	Lenti-Control	2008.17
28858	K	Lenti-Control	1704.16
28858	K	Lenti-Control	263.806
28858	K	Lenti-Control	399.236
28858	K	Lenti-Control	434.505
28858	K	Lenti-Control	1833.24
28858	K	Lenti-Control	661.632
28858	K	Lenti-Control	615.078
28858	K	Lenti-Control	2466.66
28858	K	Lenti-Control	1393.09
28858	K	Lenti-Control	302.601
28858	K	Lenti-Control	1455.87
28858	K	Lenti-Control	1189.24
28858	K	Lenti-Control	1088.38
28858	K	Lenti-Control	4015.64
28858	K	Lenti-Control	2669.8
28858	K	Lenti-Control	881.706
28858	K	Lenti-Control	667.275
28858	K	Lenti-Control	915.563
28858	K	Lenti-Control	477.532
28858	K	Lenti-Control	775.901
28858	K	Lenti-Control	2315.71
28858	K	Lenti-Control	701.838
28858	K	Lenti-Control	4723.12
28858	K	Lenti-Control	325.878
28858	K	Lenti-Control	1194.89
28858	K	Lenti-Control	881.706
28858	K	Lenti-Control	1591.3
28858	K	Lenti-Control	1398.74
28858	K	Lenti-Control	326.584
28858	K	Lenti-Control	1062.98
28858	K	Lenti-Control	710.302
28858	K	Lenti-Control	277.208
28858	K	Lenti-Control	488.112
28858	K	Lenti-Control	253.931
28858	K	Lenti-Control	312.476
28858	K	Lenti-Control	246.172
28858	K	Lenti-Control	315.298
28858	K	Lenti-Control	315.298
28858	K	Lenti-Control	308.244
28858	K	Lenti-Control	278.619
28858	K	Lenti-Control	4423.34
28858	K	Lenti-Control	4504.46
28858	K	Lenti-Control	1508.07
28858	K	Lenti-Control	639.766
28858	K	Lenti-Control	306.128
28858	K	Lenti-Control	557.943
28858	K	Lenti-Control	878.179
28858	K	Lenti-Control	667.275
28858	K	Lenti-Control	261.69
28858	K	Lenti-Control	1862.16
28858	K	Lenti-Control	1007.97
28858	K	Lenti-Control	11650.5
28858	K	Lenti-Control	239.824
28858	K	Lenti-Control	278.619
28858	K	Lenti-Control	399.236
28858	K	Lenti-Control	1034.77
28858	K	Lenti-Control	161.528
28858	K	Lenti-Control	1389.57
28858	K	Lenti-Control	328.7
28858	K	Lenti-Control	381.602
28858	K	Lenti-Control	955.064
28858	K	Lenti-Control	786.481
28858	K	Lenti-Control	2679.68
28858	K	Lenti-Control	550.184
28858	K	Lenti-Control	2221.9
28858	K	Lenti-Control	282.146
28858	K	Lenti-Control	344.923
28858	K	Lenti-Control	672.212
28858	K	Lenti-Control	370.316
28858	K	Lenti-Control	1225.22
28858	K	Lenti-Control	488.818
28858	K	Lenti-Control	1407.2
28858	K	Lenti-Control	263.101
28858	K	Lenti-Control	6415.29
28858	K	Lenti-Control	351.977
28858	K	Lenti-Control	502.22
28858	K	Lenti-Control	7043.06
28858	K	Lenti-Control	376.665
28858	K	Lenti-Control	8629.43
28858	K	Lenti-Control	1854.4
28858	K	Lenti-Control	541.015
28858	K	Lenti-Control	322.352
28858	K	Lenti-Control	308.95
28858	K	Lenti-Control	330.816
28858	K	Lenti-Control	224.306
28858	K	Lenti-Control	304.012
28858	K	Lenti-Control	296.253
28858	K	Lenti-Control	4565.82
28858	K	Lenti-Control	1301.4
28858	K	Lenti-Control	528.318
28858	K	Lenti-Control	2102.69
28858	K	Lenti-Control	267.333
28858	K	Lenti-Control	294.842
28858	K	Lenti-Control	944.483
28858	K	Lenti-mCherry	643.998
28858	K	Lenti-mCherry	291.316
28858	K	Lenti-mCherry	300.485
28858	K	Lenti-mCherry	640.471
28858	K	Lenti-mCherry	168.582
28858	K	Lenti-mCherry	339.986
28858	K	Lenti-mCherry	1132.82
28858	K	Lenti-mCherry	253.931
28858	K	Lenti-mCherry	324.468
28858	K	Lenti-mCherry	289.905
28858	K	Lenti-mCherry	304.717
28858	K	Lenti-mCherry	333.637
28858	K	Lenti-mCherry	3684.12
28858	K	Lenti-mCherry	320.235
28858	K	Lenti-mCherry	872.536
28858	K	Lenti-mCherry	294.842
28858	K	Lenti-mCherry	294.137
28858	K	Lenti-mCherry	4197.62
28858	K	Lenti-mCherry	297.664
28858	K	Lenti-mCherry	312.476
28858	K	Lenti-mCherry	172.109
28858	K	Lenti-mCherry	275.798
28858	K	Lenti-mCherry	288.494
28858	K	Lenti-mCherry	278.619
28858	K	Lenti-mCherry	286.378
28858	K	Lenti-mCherry	1564.5
28858	K	Lenti-mCherry	249.699
28858	K	Lenti-mCherry	261.69
28858	K	Lenti-mCherry	308.244
28858	K	Lenti-mCherry	646.114
28858	K	Lenti-mCherry	2515.33
28858	K	Lenti-mCherry	1869.92
28858	K	Lenti-mCherry	523.38
28858	K	Lenti-mCherry	213.725
28858	K	Lenti-mCherry	324.468
28858	K	Lenti-mCherry	266.628
28858	K	Lenti-mCherry	638.355
28858	K	Lenti-mCherry	530.434
28858	K	Lenti-mCherry	354.093
28858	K	Lenti-mCherry	486.702
28858	K	Lenti-mCherry	294.137
28858	K	Lenti-mCherry	464.13
28858	K	Lenti-mCherry	571.345
28858	K	Lenti-mCherry	299.78
28858	K	Lenti-mCherry	520.559
28858	K	Lenti-mCherry	329.405
28858	K	Lenti-mCherry	987.51
28858	K	Lenti-mCherry	707.481
28858	K	Lenti-mCherry	833.741
28858	K	Lenti-mCherry	263.806
28858	K	Lenti-mCherry	1137.05
28858	K	Lenti-mCherry	460.603
28858	K	Lenti-mCherry	875.357
28858	K	Lenti-mCherry	287.083
28858	K	Lenti-mCherry	3338.49
28858	K	Lenti-mCherry	564.292
28858	K	Lenti-mCherry	186.216
28858	K	Lenti-mCherry	261.69
28858	K	Lenti-mCherry	340.691
28858	K	Lenti-mCherry	682.793
28858	K	Lenti-mCherry	488.818
28858	K	Lenti-mCherry	262.396
28858	K	Lenti-mCherry	322.352
28858	K	Lenti-mCherry	3744.07
28858	K	Lenti-mCherry	4619.43
28858	K	Lenti-mCherry	259.574
28858	K	Lenti-mCherry	341.396
28858	K	Lenti-mCherry	528.318
28858	K	Lenti-mCherry	290.61
28858	K	Lenti-mCherry	286.378
28858	K	Lenti-mCherry	1160.32
28858	K	Lenti-mCherry	316.709
28858	K	Lenti-mCherry	246.878
28858	K	Lenti-mCherry	307.539
28858	K	Lenti-mCherry	597.444
28858	K	Lenti-mCherry	279.324
28858	K	Lenti-mCherry	1560.27
28858	K	Lenti-mCherry	282.851
28858	K	Lenti-mCherry	955.064
28858	K	Lenti-mCherry	1423.43
28858	K	Lenti-mCherry	1007.26
28858	K	Lenti-mCherry	258.869
28858	K	Lenti-mCherry	332.932
28858	K	Lenti-mCherry	1759.88
28858	K	Lenti-mCherry	283.557
28858	K	Lenti-mCherry	488.818
28858	K	Lenti-mCherry	1211.11
28858	K	Lenti-mCherry	897.929
28858	K	Lenti-mCherry	667.275
28858	K	Lenti-mCherry	277.208
28858	K	Lenti-mCherry	337.164
28858	K	Lenti-mCherry	4079.12
28858	K	Lenti-mCherry	654.578
28858	K	Lenti-mCherry	1004.44
28858	K	Lenti-mCherry	251.815
28858	K	Lenti-mCherry	548.068
28858	K	Lenti-mCherry	967.055
28858	K	Lenti-mCherry	177.752
28858	K	Lenti-mCherry	858.429
28858	K	Lenti-mCherry	1017.84
28858	K	Lenti-mCherry	28032.6
28858	K	Lenti-mCherry	587.569
28858	K	Lenti-mCherry	667.275
28858	K	Lenti-mCherry	286.378
28858	K	Lenti-mCherry	900.751
28858	K	Lenti-mCherry	1719.68
28858	K	Lenti-mCherry	146.01
28858	K	Lenti-mCherry	1115.18
28858	K	Lenti-mCherry	349.155
28858	K	Lenti-mCherry	251.11
28858	K	Lenti-mCherry	647.525
28858	K	Lenti-mCherry	213.02
28858	K	Lenti-mCherry	4349.98
28858	K	Lenti-mCherry	270.86
28858	K	Lenti-mCherry	724.409
28858	K	Lenti-mCherry	125.555
28858	K	Lenti-mCherry	1608.94
28858	K	Lenti-mCherry	126.966
28858	K	Lenti-mCherry	677.855
28858	K	Lenti-mCherry	278.619
28858	K	Lenti-mCherry	981.162
28858	K	Lenti-mCherry	735.695
28858	K	Lenti-mCherry	338.575
28858	K	Lenti-mCherry	309.655
28858	K	Lenti-mCherry	1787.39
28858	K	Lenti-mCherry	392.888
28858	K	Lenti-mCherry	2474.42
28858	K	Lenti-mCherry	332.227
28858	K	Lenti-mCherry	979.751
28858	K	Lenti-mCherry	635.533
28858	K	Lenti-mCherry	1147.63
28858	K	Lenti-mCherry	179.868
28858	K	Lenti-mCherry	4809.18
28858	K	Lenti-mCherry	466.951
28858	K	Lenti-mCherry	387.95
28858	K	Lenti-mCherry	790.008
28858	K	Lenti-mCherry	286.378
28858	K	Lenti-mCherry	1977.84
28858	K	Lenti-mCherry	887.349
28858	K	Lenti-mCherry	1202.65
28858	K	Lenti-mCherry	144.6
28858	K	Lenti-mCherry	324.468
28858	K	Lenti-mCherry	205.261
28858	K	Lenti-mCherry	311.771
28858	K	Lenti-mCherry	1082.73
28858	K	Lenti-mCherry	186.922
28858	K	Lenti-mCherry	569.229
28858	K	Lenti-mCherry	1595.53
28858	K	Lenti-mCherry	679.971
28858	K	Lenti-mCherry	2423.63
28858	K	Lenti-mCherry	246.172
28858	K	Lenti-mCherry	1301.4
28858	K	Lenti-mCherry	255.342
28858	K	Lenti-mCherry	813.991
28858	K	Lenti-mCherry	269.449
28858	K	Lenti-mCherry	260.28
28858	K	Lenti-mCherry	4279.45
28858	K	Lenti-mCherry	1387.45
28858	K	Lenti-mCherry	169.287
28858	K	Lenti-mCherry	263.806
28858	K	Lenti-mCherry	1158.91
28858	K	Lenti-mCherry	1764.82
28858	K	Lenti-mCherry	1807.14
28858	K	Lenti-mCherry	5178.08
28858	K	Lenti-mCherry	816.107
28858	K	Lenti-mCherry	1113.07
28858	K	Lenti-mCherry	10465.5
28858	K	Lenti-mCherry	1846.64
28858	K	Lenti-mCherry	768.142
28858	K	Lenti-mCherry	3143.1
28858	K	Lenti-mCherry	275.798
28858	K	Lenti-mCherry	866.893
28858	K	Lenti-mCherry	569.229
28858	K	Lenti-mCherry	368.2
28858	K	Lenti-mCherry	875.357
28858	K	Lenti-mCherry	539.604
28858	K	Lenti-mCherry	976.225
28858	K	Lenti-mCherry	512.095
28858	K	Lenti-mCherry	277.914
28858	K	Lenti-mCherry	245.467
28858	K	Lenti-mCherry	818.928
28858	K	Lenti-mCherry	517.032
28858	K	Lenti-mCherry	383.013
28858	K	Lenti-mCherry	3159.33
28858	K	Lenti-mCherry	1304.22
28858	K	Lenti-mCherry	745.57
28858	K	Lenti-SIINFEKL	283.557
28858	K	Lenti-SIINFEKL	299.075
28858	K	Lenti-SIINFEKL	279.324
28858	K	Lenti-SIINFEKL	1671.71
28858	K	Lenti-SIINFEKL	463.424
28858	K	Lenti-SIINFEKL	341.396
28858	K	Lenti-SIINFEKL	493.755
28858	K	Lenti-SIINFEKL	662.337
28858	K	Lenti-SIINFEKL	124.85
28858	K	Lenti-SIINFEKL	371.022
28858	K	Lenti-SIINFEKL	401.352
28858	K	Lenti-SIINFEKL	395.71
28858	K	Lenti-SIINFEKL	281.44
28858	K	Lenti-SIINFEKL	296.253
28858	K	Lenti-SIINFEKL	327.289
28858	K	Lenti-SIINFEKL	287.789
28858	K	Lenti-SIINFEKL	1063.69
28858	K	Lenti-SIINFEKL	294.137
28858	K	Lenti-SIINFEKL	278.619
28858	K	Lenti-SIINFEKL	252.521
28858	K	Lenti-SIINFEKL	361.852
28858	K	Lenti-SIINFEKL	724.409
28858	K	Lenti-SIINFEKL	293.432
28858	K	Lenti-SIINFEKL	265.217
28858	K	Lenti-SIINFEKL	260.985
28858	K	Lenti-SIINFEKL	249.699
28858	K	Lenti-SIINFEKL	290.61
28858	K	Lenti-SIINFEKL	315.298
28858	K	Lenti-SIINFEKL	292.726
28858	K	Lenti-SIINFEKL	264.512
28858	K	Lenti-SIINFEKL	278.619
28858	K	Lenti-SIINFEKL	1379.69
28858	K	Lenti-SIINFEKL	1740.13
28858	K	Lenti-SIINFEKL	340.691
28858	K	Lenti-SIINFEKL	174.93
28858	K	Lenti-SIINFEKL	330.111
28858	K	Lenti-SIINFEKL	193.27
28858	K	Lenti-SIINFEKL	313.887
28858	K	Lenti-SIINFEKL	229.949
28858	K	Lenti-SIINFEKL	246.172
28858	K	Lenti-SIINFEKL	334.343
28858	K	Lenti-SIINFEKL	1424.84
28858	K	Lenti-SIINFEKL	307.539
28858	K	Lenti-SIINFEKL	283.557
28858	K	Lenti-SIINFEKL	676.445
28858	K	Lenti-SIINFEKL	284.262
28858	K	Lenti-SIINFEKL	156.591
28858	K	Lenti-SIINFEKL	1011.49
28858	K	Lenti-SIINFEKL	1030.54
28858	K	Lenti-SIINFEKL	4188.45
28858	K	Lenti-SIINFEKL	461.308
28858	K	Lenti-SIINFEKL	283.557
28858	K	Lenti-SIINFEKL	311.066
28858	K	Lenti-SIINFEKL	298.369
28858	K	Lenti-SIINFEKL	307.539
28858	K	Lenti-SIINFEKL	2004.65
28858	K	Lenti-SIINFEKL	538.899
28858	K	Lenti-SIINFEKL	1649.14
28858	K	Lenti-SIINFEKL	1041.82
28858	K	Lenti-SIINFEKL	274.387
28858	K	Lenti-SIINFEKL	301.896
28858	K	Lenti-SIINFEKL	245.467
28858	K	Lenti-SIINFEKL	296.253
28858	K	Lenti-SIINFEKL	605.908
28858	K	Lenti-SIINFEKL	761.794
28858	K	Lenti-SIINFEKL	322.352
28858	K	Lenti-SIINFEKL	675.739
28858	K	Lenti-SIINFEKL	734.284
28858	K	Lenti-SIINFEKL	320.235
28858	K	Lenti-SIINFEKL	416.165
28858	K	Lenti-SIINFEKL	253.931
28858	K	Lenti-SIINFEKL	358.325
28858	K	Lenti-SIINFEKL	311.771
28858	K	Lenti-SIINFEKL	517.738
28858	K	Lenti-SIINFEKL	477.532
28858	K	Lenti-SIINFEKL	339.986
28858	K	Lenti-SIINFEKL	141.778
28858	K	Lenti-SIINFEKL	258.163
28858	K	Lenti-SIINFEKL	294.842
28858	K	Lenti-SIINFEKL	348.45
28858	K	Lenti-SIINFEKL	339.28
28858	K	Lenti-SIINFEKL	606.613
28858	K	Lenti-SIINFEKL	699.016
28858	K	Lenti-SIINFEKL	523.38
28858	K	Lenti-Control	960.001
28858	K	Lenti-Control	332.932
28858	K	Lenti-Control	163.645
28858	K	Lenti-Control	363.263
28858	K	Lenti-Control	779.428
28858	K	Lenti-Control	148.832
28858	K	Lenti-Control	367.495
28858	K	Lenti-Control	741.338
28858	K	Lenti-Control	358.325
28858	K	Lenti-Control	350.566
28858	K	Lenti-Control	317.414
28858	K	Lenti-Control	314.593
28858	K	Lenti-Control	355.504
28858	K	Lenti-Control	790.008
28858	K	Lenti-Control	2384.84
28858	K	Lenti-Control	282.146
28858	K	Lenti-Control	3092.32
28858	K	Lenti-Control	3136.05
28858	K	Lenti-Control	4782.37
28858	K	Lenti-Control	296.253
28858	K	Lenti-Control	4953.78
28858	K	Lenti-Control	702.543
28858	K	Lenti-Control	153.064
28858	K	Lenti-Control	4831.75
28858	K	Lenti-Control	1920
28858	K	Lenti-Control	1836.06
28858	K	Lenti-Control	5343.14
28858	K	Lenti-Control	13405.5
28858	K	Lenti-Control	3533.88
28858	K	Lenti-Control	349.155
28858	K	Lenti-Control	3373.05
28858	K	Lenti-Control	454.255
28858	K	Lenti-Control	336.459
28858	K	Lenti-Control	4232.89
28858	K	Lenti-Control	331.521
28858	K	Lenti-Control	662.337
28858	K	Lenti-Control	275.798
28858	K	Lenti-Control	3164.27
28858	K	Lenti-Control	3528.94
28858	K	Lenti-Control	955.064
28858	K	Lenti-Control	814.696
28858	K	Lenti-Control	485.291
28858	K	Lenti-Control	636.239
28858	K	Lenti-Control	164.35
28858	K	Lenti-Control	301.191
28858	K	Lenti-Control	373.138
28858	K	Lenti-Control	904.277
28858	K	Lenti-Control	1031.95
28858	K	Lenti-Control	252.521
28858	K	Lenti-Control	1805.03
28858	K	Lenti-Control	3373.76
28858	K	Lenti-Control	291.316
28858	K	Lenti-Control	1909.42
28858	K	Lenti-Control	312.476
28858	K	Lenti-Control	148.832
28858	K	Lenti-Control	283.557
28858	K	Lenti-Control	2949.83
28858	K	Lenti-Control	737.811
28858	K	Lenti-Control	353.388
28858	K	Lenti-Control	463.424
28858	K	Lenti-Control	279.324
28858	K	Lenti-Control	593.917
28858	K	Lenti-Control	708.186
28858	K	Lenti-Control	4395.13
28858	K	Lenti-Control	316.709
28858	K	Lenti-Control	330.816
28858	K	Lenti-Control	1211.11
28858	K	Lenti-Control	211.609
28858	K	Lenti-Control	11139.8
28858	K	Lenti-Control	337.87
28858	K	Lenti-Control	146.01
28858	K	Lenti-Control	3804.74
28858	K	Lenti-Control	1443.88
28858	K	Lenti-Control	1974.32
28858	K	Lenti-Control	335.048
28858	K	Lenti-Control	761.088
28858	K	Lenti-Control	2969.58
28858	K	Lenti-Control	2858.14
28858	K	Lenti-Control	347.039
28858	K	Lenti-Control	737.106
28858	K	Lenti-Control	1414.26
28858	K	Lenti-Control	347.039
28858	K	Lenti-Control	177.752
28858	K	Lenti-Control	971.287
28858	K	Lenti-Control	979.751
28858	K	Lenti-Control	291.316
28858	K	Lenti-Control	393.593
28858	K	Lenti-Control	398.531
28858	K	Lenti-Control	1268.95
28858	K	Lenti-Control	300.485
28858	K	Lenti-Control	229.243
28858	K	Lenti-Control	2420.81
28858	K	Lenti-Control	3911.95
28858	K	Lenti-Control	596.033
28858	K	Lenti-Control	280.03
28858	K	Lenti-Control	352.682
28858	K	Lenti-Control	287.083
28858	K	Lenti-Control	11192
28858	K	Lenti-Control	243.351
28858	K	Lenti-Control	538.899
28858	K	Lenti-Control	4363.38
28858	K	Lenti-Control	582.631
28858	K	Lenti-Control	672.212
28858	K	Lenti-Control	634.123
28858	K	Lenti-Control	865.482
28858	K	Lenti-Control	8076.42
28858	K	Lenti-Control	249.699
28858	K	Lenti-Control	8637.89
28858	K	Lenti-Control	672.918
28858	K	Lenti-Control	297.664
28858	K	Lenti-Control	7053.65
28858	K	Lenti-Control	286.378
28858	K	Lenti-Control	3248.2
28858	K	Lenti-Control	287.789
28858	K	Lenti-Control	373.843
28858	K	Lenti-Control	5206.3
28858	K	Lenti-Control	3029.54
28858	K	Lenti-Control	620.721
28858	K	Lenti-Control	298.369
28858	K	Lenti-Control	151.653
28858	K	Lenti-Control	863.366
28858	K	Lenti-Control	275.092
28858	K	Lenti-Control	408.406
28858	K	Lenti-Control	3905.6
28858	K	Lenti-Control	395.71
28858	K	Lenti-Control	1259.08
28858	K	Lenti-Control	339.986
28858	K	Lenti-Control	279.324
28858	K	Lenti-Control	13782.1
28858	K	Lenti-Control	314.593
28858	K	Lenti-Control	158.002
28858	K	Lenti-Control	181.279
28858	K	Lenti-Control	1386.75
28858	K	Lenti-Control	369.611
28858	K	Lenti-Control	291.316
28858	K	Lenti-Control	254.637
28858	K	Lenti-Control	294.842
28858	K	Lenti-Control	590.39
28858	K	Lenti-Control	933.197
28858	K	Lenti-Control	326.584
28858	K	Lenti-Control	305.423
28858	K	Lenti-Control	2874.36
28858	K	Lenti-Control	2745.28
28858	K	Lenti-Control	727.936
28858	K	Lenti-Control	347.039
28858	K	Lenti-Control	725.82
28858	K	Lenti-Control	1276.71
28858	K	Lenti-Control	1626.57
28858	K	Lenti-Control	4567.24
28858	K	Lenti-Control	646.819
28858	K	Lenti-Control	370.316
28858	K	Lenti-Control	4340.81
28858	K	Lenti-Control	292.726
28858	K	Lenti-Control	1886.85
28858	K	Lenti-Control	664.453
28858	K	Lenti-Control	543.131
28858	K	Lenti-Control	1141.99
28858	K	Lenti-Control	1378.28
28858	K	Lenti-Control	288.494
28858	K	Lenti-Control	299.075
28858	K	Lenti-Control	275.798
28858	K	Lenti-Control	13540.2
28858	K	Lenti-Control	354.093
28858	K	Lenti-Control	1225.22
28858	K	Lenti-Control	906.393
28858	K	Lenti-Control	168.582
28858	K	Lenti-Control	301.896
28858	K	Lenti-Control	354.798
28858	K	Lenti-Control	143.189
28858	K	Lenti-Control	270.86
28858	K	Lenti-Control	4903.69
28858	K	Lenti-Control	3712.33
28858	K	Lenti-Control	350.566
28858	K	Lenti-Control	1661.84
28858	K	Lenti-Control	257.458
28858	K	Lenti-Control	341.396
28858	K	Lenti-Control	1003.03
28858	K	Lenti-Control	665.864
28858	K	Lenti-Control	1036.89
28858	K	Lenti-Control	332.932
28858	K	Lenti-Control	177.752
28858	K	Lenti-Control	342.807
28858	K	Lenti-Control	308.244
28858	K	Lenti-Control	834.446
28858	K	Lenti-Control	635.533
28858	K	Lenti-Control	3538.81
28858	K	Lenti-Control	327.995
28858	K	Lenti-Control	336.459
28858	K	Lenti-Control	355.504
28858	K	Lenti-Control	9171.15
28858	K	Lenti-Control	306.834
28858	K	Lenti-Control	2564
28858	K	Lenti-Control	149.537
28858	K	Lenti-Control	2842.62
28858	K	Lenti-Control	727.231
28858	K	Lenti-Control	9906.14
28858	K	Lenti-Control	6630.43
28858	K	Lenti-Control	385.129
28858	K	Lenti-Control	289.199
28858	K	Lenti-Control	380.191
28858	K	Lenti-Control	588.274
28858	K	Lenti-Control	391.477
28858	K	Lenti-Control	312.476
28858	K	Lenti-Control	358.325
28858	K	Lenti-Control	292.021
28858	K	Lenti-Control	4649.06
28858	K	Lenti-Control	368.906
28858	K	Lenti-Control	313.887
28858	K	Lenti-Control	375.959
28858	K	Lenti-Control	620.015
28858	K	Lenti-Control	755.445
28858	K	Lenti-Control	125.555
28858	K	Lenti-Control	1443.18
28858	K	Lenti-Control	161.528
28858	K	Lenti-Control	2501.93
28858	K	Lenti-Control	670.096
28858	K	Lenti-Control	363.968
28858	K	Lenti-Control	279.324
28858	K	Lenti-Control	282.146
28858	K	Lenti-Control	2066.01
28858	K	Lenti-Control	342.102
28858	K	Lenti-Control	343.513
28858	K	Lenti-Control	289.199
28858	K	Lenti-Control	933.903
28858	K	Lenti-Control	316.003
28858	K	Lenti-Control	290.61
28858	K	Lenti-Control	282.146
28858	K	Lenti-Control	1409.32
28858	K	Lenti-Control	1946.81
28858	K	Lenti-Control	4978.46
28858	K	Lenti-Control	722.293
28858	K	Lenti-Control	769.553
28858	K	Lenti-Control	585.453
28858	K	Lenti-Control	727.936
28858	K	Lenti-Control	2231.07
28858	K	Lenti-Control	237.708
28858	K	Lenti-Control	680.677
28858	K	Lenti-Control	7542.46
28858	K	Lenti-Control	1838.89
28858	K	Lenti-Control	5444.71
28858	K	Lenti-Control	246.878
28858	K	Lenti-Control	255.342
28858	K	Lenti-Control	272.271
28858	K	Lenti-Control	1137.75
28858	K	Lenti-Control	387.245
28858	K	Lenti-Control	4450.14
28858	K	Lenti-Control	308.95
28858	K	Lenti-Control	733.579
28858	K	Lenti-Control	1541.93
28858	K	Lenti-Control	625.658
28858	K	Lenti-Control	949.421
28858	K	Lenti-Control	330.816
28858	K	Lenti-Control	285.673
28858	K	Lenti-Control	248.994
28858	K	Lenti-Control	988.216
28858	K	Lenti-Control	8036.22
28858	K	Lenti-Control	163.645
28858	K	Lenti-Control	371.022
28858	K	Lenti-Control	272.976
28858	K	Lenti-Control	268.744
28858	K	Lenti-Control	1656.9
28858	K	Lenti-Control	251.11
28858	K	Lenti-Control	314.593
28858	K	Lenti-Control	1427.66
28858	K	Lenti-Control	359.736
28858	K	Lenti-Control	671.507
28858	K	Lenti-Control	703.954
28858	K	Lenti-Control	2087.88
28858	K	Lenti-Control	268.039
28858	K	Lenti-Control	327.995
28858	K	Lenti-Control	1210.41
28858	K	Lenti-Control	3836.48
28858	K	Lenti-Control	154.475
28858	K	Lenti-Control	773.785
28858	K	Lenti-Control	493.755
28858	K	Lenti-Control	1417.78
28858	K	Lenti-Control	3034.48
28858	K	Lenti-Control	297.664
28858	K	Lenti-Control	369.611
28858	K	Lenti-Control	305.423
28858	K	Lenti-Control	1637.15
28858	K	Lenti-Control	664.453
28858	K	Lenti-Control	1467.86
28858	K	Lenti-Control	330.111
28858	K	Lenti-Control	616.489
28858	K	Lenti-Control	550.184
28858	K	Lenti-Control	1257.66
28858	K	Lenti-Control	2250.82
28858	K	Lenti-Control	684.909
28858	K	Lenti-Control	651.051
28858	K	Lenti-Control	673.623
28858	K	Lenti-Control	278.619
28858	K	Lenti-Control	1950.33
28858	K	Lenti-Control	3398.45
28858	K	Lenti-Control	1432.6
28858	K	Lenti-Control	690.552
28858	K	Lenti-Control	387.95
28858	K	Lenti-Control	304.012
28858	K	Lenti-Control	371.022
28858	K	Lenti-Control	305.423
28858	K	Lenti-Control	275.092
28858	K	Lenti-Control	598.149
28858	K	Lenti-Control	301.191
28858	K	Lenti-Control	2527.32
28858	K	Lenti-Control	1556.03
28858	K	Lenti-Control	986.805
28858	K	Lenti-Control	138.251
28858	K	Lenti-Control	351.977
28858	K	Lenti-Control	284.262
28858	K	Lenti-Control	332.932
28858	K	Lenti-Control	9718.51
28858	K	Lenti-Control	355.504
28858	K	Lenti-Control	803.41
28858	K	Lenti-Control	208.083
28858	K	Lenti-Control	1717.56
28858	K	Lenti-Control	2183.1
28858	K	Lenti-Control	1572.96
28858	K	Lenti-Control	337.164
28858	K	Lenti-Control	1571.55
28858	K	Lenti-Control	433.094
28858	K	Lenti-Control	1735.2
28858	K	Lenti-Control	194.681
28858	K	Lenti-Control	2003.24
28858	K	Lenti-Control	1726.73
28858	K	Lenti-Control	890.17
28858	K	Lenti-Control	6976.06
28858	K	Lenti-Control	608.73
28858	K	Lenti-Control	8387.49
28858	K	Lenti-Control	1864.28
28858	K	Lenti-Control	311.771
28858	K	Lenti-Control	305.423
28858	K	Lenti-Control	328.7
28858	K	Lenti-Control	364.673
28858	K	Lenti-Control	506.452
28858	K	Lenti-Control	1033.36
28858	K	Lenti-Control	560.765
28858	K	Lenti-Control	1247.79
28858	K	Lenti-Control	371.022
28858	K	Lenti-Control	374.549
28858	K	Lenti-Control	283.557
28858	K	Lenti-Control	373.138
28858	K	Lenti-Control	234.181
28858	K	Lenti-Control	292.726
28858	K	Lenti-Control	387.95
28858	K	Lenti-Control	2599.27
28858	K	Lenti-Control	299.075
28858	K	Lenti-Control	682.088
28858	K	Lenti-Control	631.301
28858	K	Lenti-Control	298.369
28858	K	Lenti-Control	365.379
28858	K	Lenti-Control	277.208
28858	K	Lenti-Control	380.897
28858	K	Lenti-Control	367.495
28858	K	Lenti-Control	967.055
28858	K	Lenti-Control	258.163
28858	K	Lenti-Control	316.709
28858	K	Lenti-Control	8129.33
28858	K	Lenti-Control	371.022
28858	K	Lenti-Control	4165.88
28858	K	Lenti-Control	330.111
28858	K	Lenti-Control	524.791
28858	K	Lenti-Control	5555.45
28858	K	Lenti-Control	341.396
28858	K	Lenti-Control	359.736
28858	K	Lenti-Control	406.29
28858	K	Lenti-Control	562.881
28858	K	Lenti-Control	651.757
28858	K	Lenti-Control	2683.91
28858	K	Lenti-Control	979.046
28858	K	Lenti-Control	3379.4
28858	K	Lenti-Control	12882.8
28858	K	Lenti-Control	726.525
28858	K	Lenti-Control	994.564
28858	K	Lenti-Control	801.999
28858	K	Lenti-Control	248.288
28858	K	Lenti-Control	2631.01
28858	K	Lenti-Control	1359.94
28858	K	Lenti-Control	248.994
28858	K	Lenti-Control	2901.87
28858	K	Lenti-Control	313.887
28858	K	Lenti-Control	2485
28858	K	Lenti-Control	587.569
28858	K	Lenti-Control	323.762
28858	K	Lenti-Control	3766.65
28858	K	Lenti-Control	319.53
28858	K	Lenti-Control	1512.3
28858	K	Lenti-Control	533.256
28858	K	Lenti-Control	3131.11
28858	K	Lenti-Control	696.195
28858	K	Lenti-Control	2623.25
28858	K	Lenti-Control	1562.38
28858	K	Lenti-Control	1468.57
28858	K	Lenti-Control	649.641
28858	K	Lenti-Control	437.326
28858	K	Lenti-Control	198.913
28858	K	Lenti-Control	711.713
28858	K	Lenti-Control	5251.44
[truncated: 104,396 more rows]
